# Supplementary material for: Fluctuation in residual strain and dissipated energy of saturated sandstone under tiered cyclic loading
Source: PLoS One. 2020 Jul 24;15(7):e0236335. doi: 10.1371/journal.pone.0236335 (PMC7380642; doi:10.1371/journal.pone.0236335)
Supplement: S1 Data — (ZIP) [file pone.0236335.s001.zip]

Archive with 3 entries (2 files):
- DATA/SS-1.xls
- DATA/SS-2.xlsx
- DATA/
