# Supplementary material for: Fluctuation in residual strain and dissipated energy of saturated sandstone under tiered cyclic loading
Source: PLoS One. 2020 Jul 24;15(7):e0236335. doi: 10.1371/journal.pone.0236335 (PMC7380642; doi:10.1371/journal.pone.0236335)
Supplement: S1 Data — (ZIP) [file pone.0236335.s001.zip › DATA/SS-1.xls]

## Sheet: 变循环6次
C:\Documents and Settings\Administrator\\.csv
2016-03-16	1899-12-31 21:28:45
SS-1
axial stress	axial strain/%	radial strain/%
10.2513	0	0
10.9231	0.00407767	0.0132653
11.6974	0.00650485	0.0128571
12.4974	0.00951456	0.012449
13.2821	0.0128155	0.0120408
14.0974	0.0163107	0.0116327
14.8821	0.0199029	0.0110204
15.6974	0.0235922	0.0104082
16.4974	0.0271845	0.01
17.3077	0.0308738	0.00938775
18.0974	0.0343689	0.00877551
18.9128	0.0379612	0.00816326
19.7026	0.0414563	0.00755102
20.5231	0.0449515	0.00693878
21.3179	0.0483495	0.00632653
22.1282	0.0518447	0.00571429
22.9282	0.0553398	0.00489796
23.7282	0.0587379	0.00428571
24.5333	0.0621359	0.00346939
25.3436	0.0654369	0.00265306
26.1333	0.068835	0.00204082
26.9487	0.0720388	0.00122449
27.7487	0.0753398	0.000408163
28.5487	0.0785437	-0.000408163
29.3487	0.0817476	-0.00122449
30.159	0.0850485	-0.00204082
30.9487	0.0882524	-0.00285714
31.759	0.0914563	-0.00387755
32.5641	0.0946602	-0.00469388
33.3641	0.0978641	-0.00571429
34.1641	0.100971	-0.00653061
34.9641	0.104078	-0.00755102
35.7744	0.107184	-0.00857143
40.2	0.122136	-0.0136735
51.8718	0.165437	-0.0316327
60.7026	0.199806	-0.0473469
58.441	0.203301	-0.0493878
47.6462	0.185825	-0.0442857
37.6513	0.159903	-0.0365306
37.4821	0.155243	-0.035102
47.1846	0.169515	-0.0391837
50.9128	0.179612	-0.0418367
50.1128	0.179515	-0.0416327
49.3231	0.179417	-0.0414286
48.5128	0.17932	-0.0412245
47.7179	0.179126	-0.0410204
46.9231	0.178932	-0.0408163
46.1231	0.178544	-0.0406122
45.3179	0.178058	-0.0404082
44.5231	0.177087	-0.04
43.7436	0.175631	-0.0395918
42.9436	0.173883	-0.0391837
42.1333	0.171942	-0.0387755
41.3333	0.170097	-0.0381633
40.5333	0.168058	-0.037551
39.7436	0.166117	-0.0371429
38.9436	0.164175	-0.0365306
38.1436	0.162136	-0.0359184
37.3436	0.160097	-0.0353061
36.5487	0.158058	-0.034898
36.1179	0.156311	-0.0342857
41.4513	0.15835	-0.0355102
50.8154	0.178835	-0.0408163
59.1026	0.199417	-0.0469388
61.2667	0.206408	-0.0495918
55.8564	0.204951	-0.0483673
46.5949	0.185825	-0.0434694
38.3795	0.164563	-0.0371429
36.1077	0.157767	-0.034898
41.4462	0.159806	-0.0359184
50.8205	0.18068	-0.0414286
59.1179	0.200971	-0.0473469
61.241	0.207379	-0.0495918
55.8462	0.205825	-0.0483673
46.5949	0.186505	-0.0434694
38.3795	0.165437	-0.0371429
36.1231	0.158738	-0.034898
41.4615	0.160777	-0.0361224
50.8308	0.18165	-0.0414286
59.1282	0.201845	-0.0473469
61.2564	0.207961	-0.0493878
55.8462	0.206408	-0.0483673
46.6051	0.187184	-0.0432653
38.3897	0.166019	-0.0371429
36.1077	0.15932	-0.034898
41.4718	0.161456	-0.0359184
50.8205	0.18233	-0.0414286
59.1282	0.202427	-0.0473469
61.2667	0.208447	-0.0493878
55.8359	0.206893	-0.0481633
46.6154	0.18767	-0.0432653
38.3897	0.166602	-0.0369388
36.1179	0.16	-0.034898
41.4513	0.162039	-0.0359184
50.8205	0.182913	-0.0412245
59.1179	0.20301	-0.0471429
61.2667	0.208932	-0.0491837
55.8564	0.207282	-0.0479592
46.6051	0.188155	-0.0430612
38.3795	0.16699	-0.0367347
36.1179	0.160388	-0.0346939
41.4718	0.162524	-0.0357143
50.8205	0.183398	-0.0410204
59.1282	0.203398	-0.0471429
61.2769	0.209417	-0.0489796
55.8462	0.207573	-0.0477551
46.6051	0.188544	-0.0428571
38.3795	0.167476	-0.0365306
36.1077	0.160874	-0.0344898
41.4615	0.162913	-0.0355102
50.8154	0.183786	-0.0410204
59.1179	0.203786	-0.0469388
61.2667	0.209709	-0.0487755
55.8462	0.207961	-0.047551
46.6051	0.188932	-0.0426531
38.3795	0.167864	-0.0365306
36.1077	0.161262	-0.0342857
41.4769	0.163398	-0.0355102
50.8154	0.184078	-0.0408163
59.1282	0.204078	-0.0467347
61.2667	0.21	-0.0485714
55.8462	0.208252	-0.047551
46.6154	0.189223	-0.042449
38.3795	0.168252	-0.0363265
36.1179	0.161553	-0.0342857
41.4718	0.163689	-0.0353061
50.8205	0.184466	-0.0406122
59.1282	0.204369	-0.0465306
61.2667	0.210194	-0.0483673
55.8462	0.208544	-0.0473469
46.5949	0.189612	-0.0422449
38.3795	0.168447	-0.0361224
36.1077	0.161845	-0.0340816
41.4769	0.164078	-0.035102
50.8205	0.184757	-0.0406122
59.1385	0.20466	-0.0463265
61.2667	0.210485	-0.0481633
55.8462	0.208738	-0.0471429
46.6051	0.189903	-0.0420408
38.3744	0.168835	-0.0359184
36.1077	0.162233	-0.0338776
41.4872	0.164272	-0.035102
50.8051	0.184951	-0.0404082
59.1282	0.204951	-0.0463265
61.2667	0.21068	-0.0479592
55.8462	0.209029	-0.0469388
46.6205	0.190194	-0.0420408
38.3795	0.169029	-0.0357143
36.1077	0.162524	-0.0338776
41.4769	0.164563	-0.034898
50.8051	0.185243	-0.0402041
59.1282	0.205146	-0.0461224
61.2769	0.210874	-0.0477551
55.8462	0.209223	-0.0467347
46.6051	0.190388	-0.0418367
38.3897	0.16932	-0.0357143
36.1077	0.162718	-0.0336735
41.4769	0.164854	-0.0346939
50.8051	0.185437	-0.04
59.1282	0.20534	-0.0459184
61.2769	0.211068	-0.047551
55.8872	0.209417	-0.0465306
46.6154	0.19068	-0.0416327
38.3897	0.169612	-0.0355102
36.1179	0.16301	-0.0334694
41.4769	0.165049	-0.0344898
50.8154	0.185631	-0.0397959
59.1282	0.205534	-0.0457143
61.2821	0.211262	-0.0473469
55.8974	0.209612	-0.0463265
46.6308	0.190874	-0.0414286
38.4	0.169806	-0.0353061
36.1077	0.163204	-0.0332653
41.4256	0.165243	-0.0342857
50.8051	0.185922	-0.0395918
59.1282	0.205728	-0.0455102
61.2769	0.211456	-0.0471429
55.8974	0.209806	-0.0461224
46.6205	0.191068	-0.0412245
38.3897	0.17	-0.035102
36.1179	0.163398	-0.0330612
41.4205	0.165437	-0.0342857
50.7949	0.186117	-0.0393878
59.1128	0.205922	-0.0453061
61.2769	0.21165	-0.0469388
55.9026	0.21	-0.0459184
46.6154	0.191262	-0.0410204
38.4	0.170194	-0.034898
36.1077	0.163592	-0.0328571
41.4205	0.165728	-0.0340816
50.7949	0.186311	-0.0393878
59.1128	0.206117	-0.045102
61.2769	0.211845	-0.0467347
55.8974	0.210097	-0.0457143
46.6308	0.191553	-0.0408163
38.3897	0.170388	-0.0346939
36.1077	0.163883	-0.0326531
41.4205	0.166019	-0.0338776
50.8051	0.186505	-0.0391837
59.1179	0.206311	-0.044898
61.2821	0.212039	-0.0467347
55.8974	0.210388	-0.0455102
46.6154	0.191748	-0.0408163
38.4	0.17068	-0.0346939
36.1179	0.164078	-0.0326531
41.4205	0.166214	-0.0336735
50.8051	0.186602	-0.0389796
59.1282	0.206505	-0.0446939
61.2667	0.212233	-0.0465306
55.9128	0.210485	-0.0453061
46.6308	0.191942	-0.0406122
38.3795	0.170777	-0.0344898
36.1179	0.164272	-0.032449
41.4205	0.166408	-0.0336735
50.7897	0.186796	-0.0387755
59.1179	0.206602	-0.0446939
61.2564	0.21233	-0.0463265
55.9128	0.210583	-0.0453061
46.6205	0.192039	-0.0404082
38.4	0.170971	-0.0342857
36.1077	0.164369	-0.0322449
41.4256	0.166602	-0.0334694
50.8051	0.187087	-0.0387755
59.1282	0.206796	-0.0444898
61.2667	0.212524	-0.0461224
55.9128	0.210777	-0.045102
46.6154	0.192233	-0.0402041
38.4	0.171165	-0.0340816
36.1179	0.164563	-0.0322449
41.4103	0.166699	-0.0332653
50.8051	0.187087	-0.0385714
59.1128	0.20699	-0.0442857
61.2821	0.212718	-0.0459184
55.9026	0.210874	-0.044898
46.6308	0.19233	-0.04
38.3897	0.171262	-0.0338776
36.1077	0.164757	-0.0320408
41.4205	0.166796	-0.0330612
50.8051	0.187282	-0.0383673
59.1179	0.207087	-0.0440816
61.2769	0.212816	-0.0457143
55.9128	0.210971	-0.0446939
46.6308	0.192524	-0.0397959
38.3795	0.171456	-0.0338776
36.1179	0.164951	-0.0318367
41.4205	0.16699	-0.0328571
50.7897	0.187379	-0.0381633
59.1179	0.207282	-0.0438776
61.2769	0.212913	-0.0455102
55.9128	0.211165	-0.0444898
46.6205	0.192718	-0.0397959
38.3897	0.171553	-0.0336735
36.1026	0.165049	-0.0316327
41.4205	0.167184	-0.0326531
50.7949	0.187476	-0.0379592
59.1282	0.207379	-0.0436735
61.2769	0.21301	-0.0455102
55.9128	0.211262	-0.0442857
46.6359	0.192816	-0.0395918
38.3897	0.171748	-0.0334694
36.1179	0.165146	-0.0314286
41.4256	0.167282	-0.0326531
50.7949	0.18767	-0.0377551
59.1282	0.207476	-0.0436735
61.2667	0.213107	-0.0453061
55.9026	0.211456	-0.0440816
46.6359	0.192913	-0.0393878
38.4	0.171942	-0.0332653
36.1077	0.16534	-0.0314286
41.4103	0.167379	-0.032449
50.7897	0.187864	-0.0377551
59.1282	0.207573	-0.0434694
61.2821	0.213204	-0.045102
55.9026	0.211553	-0.0440816
46.6359	0.193107	-0.0391837
38.3795	0.171942	-0.0332653
36.1077	0.165437	-0.0312245
41.4103	0.167573	-0.0322449
50.7949	0.187961	-0.037551
59.1179	0.207767	-0.0432653
61.2821	0.213398	-0.044898
55.9128	0.21165	-0.0438776
46.6462	0.193301	-0.0389796
38.4051	0.172136	-0.0330612
36.1077	0.165631	-0.0312245
41.4103	0.16767	-0.0322449
50.7897	0.188058	-0.0373469
59.1179	0.207864	-0.0430612
61.2769	0.213398	-0.0446939
55.9128	0.211748	-0.0436735
46.6308	0.193398	-0.0389796
38.4	0.172233	-0.0328571
36.1026	0.165728	-0.0310204
41.4103	0.167767	-0.0320408
50.7897	0.188155	-0.0371429
59.1179	0.207961	-0.0428571
61.2769	0.213592	-0.0444898
55.9128	0.211845	-0.0434694
46.6564	0.193495	-0.0387755
38.4	0.172427	-0.0328571
36.1026	0.165825	-0.0308163
41.4205	0.167864	-0.0318367
50.7795	0.188252	-0.0369388
59.1128	0.208058	-0.0428571
61.2769	0.213689	-0.0444898
55.9128	0.211942	-0.0432653
46.6308	0.193592	-0.0385714
38.3897	0.172524	-0.0326531
36.1077	0.166019	-0.0306122
41.4256	0.167961	-0.0318367
50.7795	0.18835	-0.0369388
59.1128	0.208155	-0.0426531
61.2821	0.213786	-0.0442857
55.9128	0.212039	-0.0432653
46.6359	0.193689	-0.0385714
38.4051	0.172621	-0.032449
36.1077	0.166019	-0.0306122
41.4205	0.168155	-0.0316327
50.7795	0.188447	-0.0367347
59.1282	0.208252	-0.042449
61.2769	0.213883	-0.0440816
55.9231	0.212136	-0.0430612
46.6359	0.193786	-0.0383673
38.4	0.172718	-0.0322449
36.1026	0.166214	-0.0304082
41.4103	0.168252	-0.0314286
50.7897	0.188544	-0.0365306
59.1128	0.20835	-0.0422449
61.2769	0.213981	-0.0440816
55.9231	0.212233	-0.0428571
46.6308	0.193883	-0.0381633
38.4051	0.172816	-0.0322449
36.1077	0.166214	-0.0302041
41.4103	0.168252	-0.0312245
50.7795	0.188641	-0.0365306
59.1128	0.208447	-0.0422449
61.2769	0.214078	-0.0438776
55.9282	0.212233	-0.0428571
46.6462	0.193981	-0.0379592
38.3897	0.172816	-0.0320408
36.1077	0.166311	-0.0302041
41.4051	0.16835	-0.0312245
50.7795	0.188738	-0.0363265
59.1179	0.208544	-0.0420408
61.2821	0.214078	-0.0436735
55.9231	0.21233	-0.0426531
46.6359	0.194078	-0.0379592
38.4	0.172913	-0.0318367
36.1077	0.166505	-0.03
41.4103	0.168447	-0.0310204
50.7795	0.188835	-0.0361224
59.1026	0.208641	-0.0418367
61.2821	0.214175	-0.0434694
55.9282	0.212427	-0.042449
46.6359	0.194272	-0.0377551
38.4051	0.17301	-0.0316327
36.1026	0.166602	-0.0297959
41.4051	0.168641	-0.0308163
50.7179	0.188738	-0.0361224
59.1179	0.208738	-0.0416327
61.2769	0.214369	-0.0434694
55.9231	0.212524	-0.0422449
46.7077	0.194466	-0.0377551
38.4051	0.173107	-0.0316327
36.1179	0.166699	-0.0297959
41.4051	0.168738	-0.0308163
50.7795	0.189029	-0.0359184
59.1179	0.208835	-0.0416327
61.2769	0.214369	-0.0432653
55.9231	0.212524	-0.0422449
46.7077	0.194563	-0.037551
38.4051	0.173204	-0.0314286
36.1077	0.166699	-0.0295918
41.4103	0.168835	-0.0306122
50.7026	0.188932	-0.0357143
59.1128	0.208932	-0.0414286
61.2769	0.214466	-0.0430612
55.9231	0.212621	-0.0420408
46.7128	0.19466	-0.0373469
38.4	0.173301	-0.0314286
36.1077	0.166796	-0.0293878
41.4103	0.168835	-0.0306122
50.7128	0.188932	-0.0355102
59.1128	0.208932	-0.0414286
61.2821	0.214563	-0.0430612
55.9282	0.212718	-0.0418367
46.7077	0.194757	-0.0373469
38.4051	0.173398	-0.0312245
36.1077	0.166893	-0.0293878
41.4103	0.168932	-0.0304082
50.7179	0.189126	-0.0355102
59.1179	0.209029	-0.0412245
61.2769	0.214563	-0.0428571
55.9231	0.212718	-0.0418367
46.7128	0.194854	-0.0371429
38.4051	0.173495	-0.0312245
36.1179	0.16699	-0.0291837
41.4051	0.169126	-0.0304082
50.7128	0.189223	-0.0353061
59.1128	0.209126	-0.0412245
61.2769	0.21466	-0.0426531
55.9282	0.212913	-0.0416327
46.7231	0.194854	-0.0371429
38.4154	0.173592	-0.0310204
36.1077	0.167087	-0.0291837
41.4051	0.169126	-0.0302041
50.7179	0.189223	-0.0353061
59.1179	0.209126	-0.0410204
61.2769	0.21466	-0.0426531
55.9282	0.212913	-0.0416327
46.7128	0.195049	-0.0369388
38.4	0.173689	-0.0308163
36.1077	0.167184	-0.0289796
41.4205	0.169223	-0.03
50.7026	0.18932	-0.035102
59.1282	0.209223	-0.0408163
61.2769	0.214757	-0.042449
55.9282	0.21301	-0.0414286
46.7128	0.195049	-0.0367347
38.4051	0.173786	-0.0308163
36.1179	0.167184	-0.0287755
41.4051	0.169223	-0.03
50.7026	0.18932	-0.034898
59.1128	0.20932	-0.0408163
61.2769	0.214854	-0.042449
55.9282	0.213107	-0.0412245
46.7128	0.195049	-0.0367347
38.4051	0.173786	-0.0306122
36.1077	0.167282	-0.0287755
41.4103	0.16932	-0.0297959
50.7128	0.189417	-0.034898
59.1128	0.209417	-0.0406122
61.2667	0.214951	-0.0422449
55.9282	0.213107	-0.0412245
46.7231	0.195146	-0.0365306
38.4051	0.173883	-0.0306122
36.1077	0.167282	-0.0285714
41.4051	0.169417	-0.0295918
50.7128	0.189515	-0.0346939
59.1128	0.209417	-0.0406122
61.2769	0.214951	-0.0420408
55.9282	0.213204	-0.0410204
46.7231	0.195243	-0.0363265
38.4051	0.173981	-0.0304082
36.1077	0.167379	-0.0285714
41.4051	0.169515	-0.0295918
50.7128	0.189515	-0.0346939
59.1128	0.209515	-0.0404082
61.2821	0.215049	-0.0420408
55.9282	0.213204	-0.0410204
46.7128	0.19534	-0.0363265
38.4051	0.173981	-0.0302041
36.1077	0.167476	-0.0283673
41.3949	0.169515	-0.0293878
50.6974	0.189612	-0.0344898
59.1128	0.209515	-0.0402041
61.2769	0.215146	-0.0418367
55.9385	0.213301	-0.0408163
46.7231	0.195437	-0.0361224
38.4051	0.174078	-0.0302041
36.1077	0.167573	-0.0283673
41.3949	0.169612	-0.0293878
50.6769	0.189612	-0.0344898
59.1128	0.209612	-0.0402041
61.2769	0.215146	-0.0418367
55.9385	0.213301	-0.0406122
46.7231	0.195437	-0.0361224
38.4256	0.174175	-0.03
36.1026	0.167573	-0.0281633
41.3846	0.169709	-0.0291837
50.7128	0.189709	-0.0342857
59.1128	0.209709	-0.04
61.2769	0.215243	-0.0416327
55.9385	0.213398	-0.0406122
46.7282	0.195631	-0.0359184
38.4256	0.174272	-0.03
36.1077	0.167767	-0.0279592
41.4051	0.169709	-0.0291837
50.6974	0.189709	-0.0342857
59.1128	0.209709	-0.04
61.2513	0.215243	-0.0414286
55.9385	0.213495	-0.0404082
46.7282	0.195534	-0.0359184
38.4051	0.174272	-0.0297959
36.1179	0.167767	-0.0279592
41.3949	0.169806	-0.0289796
50.6974	0.189806	-0.0340816
59.1026	0.209806	-0.0397959
61.2821	0.215243	-0.0414286
55.9487	0.213495	-0.0404082
46.7282	0.195631	-0.0357143
38.4154	0.174272	-0.0297959
36.1077	0.167767	-0.0279592
41.3846	0.169903	-0.0289796
50.6974	0.189806	-0.0340816
59.1128	0.209903	-0.0397959
61.2513	0.21534	-0.0414286
55.9385	0.213592	-0.0402041
46.7231	0.195728	-0.0357143
38.4256	0.174369	-0.0295918
36.1179	0.167767	-0.0277551
41.3846	0.169903	-0.0287755
50.7026	0.189903	-0.0338776
59.1128	0.209903	-0.0395918
61.2769	0.21534	-0.0412245
55.9487	0.213592	-0.0402041
46.7282	0.195728	-0.0355102
38.4154	0.174369	-0.0295918
36.1231	0.167864	-0.0277551
41.3949	0.169903	-0.0287755
50.6872	0.189903	-0.0338776
59.1026	0.21	-0.0395918
61.2667	0.215437	-0.0410204
55.9487	0.213689	-0.04
46.7487	0.195825	-0.0355102
38.4154	0.174466	-0.0293878
36.1077	0.167864	-0.027551
41.3846	0.169903	-0.0285714
50.6974	0.19	-0.0336735
59.1026	0.21	-0.0393878
61.2821	0.215534	-0.0410204
55.9487	0.213689	-0.04
46.7282	0.195922	-0.0353061
38.4154	0.174563	-0.0293878
36.1077	0.167961	-0.027551
41.4051	0.17	-0.0285714
50.6872	0.19	-0.0336735
59.0974	0.21	-0.0393878
61.2821	0.215534	-0.0410204
55.9487	0.213786	-0.0397959
46.7231	0.195922	-0.0353061
38.4051	0.174563	-0.0293878
36.1077	0.167961	-0.0273469
41.3846	0.170097	-0.0285714
50.6872	0.190097	-0.0334694
59.1128	0.21	-0.0391837
61.2769	0.215534	-0.0408163
55.9487	0.213786	-0.0397959
46.7282	0.195922	-0.0353061
38.4256	0.174563	-0.0291837
36.1231	0.168058	-0.0273469
41.3949	0.170194	-0.0283673
50.6872	0.190097	-0.0334694
59.1026	0.210097	-0.0391837
61.2769	0.215631	-0.0406122
55.9487	0.213883	-0.0395918
46.7385	0.196019	-0.035102
38.4154	0.17466	-0.0291837
36.1026	0.168155	-0.0271429
41.3949	0.170194	-0.0283673
50.6872	0.190194	-0.0332653
59.1128	0.210194	-0.0389796
61.2923	0.215728	-0.0406122
55.9487	0.213883	-0.0395918
46.7282	0.196019	-0.034898
38.4154	0.174757	-0.0289796
36.1179	0.168155	-0.0271429
41.3949	0.170194	-0.0281633
50.6718	0.190194	-0.0332653
59.0718	0.210097	-0.0389796
61.2821	0.215728	-0.0406122
55.9538	0.213883	-0.0393878
46.7385	0.196117	-0.034898
38.4564	0.174854	-0.0289796
36.1026	0.168252	-0.0269388
41.3846	0.170291	-0.0281633
50.6872	0.190291	-0.0330612
59.0769	0.210097	-0.0387755
61.2821	0.215728	-0.0404082
55.9487	0.213981	-0.0393878
46.7487	0.196117	-0.034898
38.4564	0.174951	-0.0287755
36.0923	0.168252	-0.0269388
41.3846	0.170291	-0.0279592
50.6769	0.190291	-0.0330612
59.0615	0.210097	-0.0387755
61.2769	0.215825	-0.0404082
55.9538	0.213981	-0.0391837
46.7385	0.196214	-0.0346939
38.4564	0.174951	-0.0287755
36.1026	0.16835	-0.0267347
41.3795	0.170388	-0.0279592
50.6769	0.190291	-0.0328571
59.0615	0.210194	-0.0385714
61.2923	0.215825	-0.0402041
55.9538	0.213981	-0.0391837
46.7385	0.196214	-0.0346939
38.4564	0.175049	-0.0287755
36.1077	0.16835	-0.0267347
41.3846	0.170388	-0.0279592
50.6769	0.190388	-0.0328571
59.0718	0.210194	-0.0385714
61.2769	0.215922	-0.0402041
55.9487	0.214078	-0.0391837
46.7385	0.196311	-0.0344898
38.4564	0.175049	-0.0285714
36.0923	0.168447	-0.0267347
41.3949	0.170388	-0.0277551
50.6872	0.190388	-0.0328571
59.0615	0.210291	-0.0383673
61.2821	0.215922	-0.04
55.9538	0.214078	-0.0389796
46.7385	0.196214	-0.0344898
38.4667	0.175049	-0.0285714
36.1077	0.16835	-0.0267347
41.3795	0.170485	-0.0277551
50.6769	0.190485	-0.0326531
59.0769	0.210291	-0.0383673
61.2769	0.215922	-0.04
55.9641	0.214078	-0.0389796
46.7385	0.196408	-0.0344898
38.4462	0.175146	-0.0283673
36.1026	0.168447	-0.0265306
41.3846	0.170485	-0.027551
50.6718	0.190485	-0.0326531
59.0513	0.210388	-0.0383673
61.2923	0.216019	-0.04
55.9538	0.214175	-0.0387755
46.7487	0.196408	-0.0342857
38.4564	0.175146	-0.0283673
36.1026	0.168544	-0.0265306
41.3795	0.170583	-0.027551
50.6615	0.190485	-0.0326531
59.0615	0.210388	-0.0381633
61.2821	0.216019	-0.0397959
55.9744	0.214175	-0.0387755
46.7538	0.196505	-0.0342857
38.4564	0.175243	-0.0283673
36.0923	0.168544	-0.0263265
41.3795	0.170583	-0.027551
50.6718	0.190583	-0.032449
59.0615	0.210485	-0.0381633
61.2923	0.216117	-0.0397959
55.9538	0.214175	-0.0385714
46.7385	0.196505	-0.0340816
38.4564	0.175243	-0.0281633
36.1077	0.168641	-0.0263265
41.3846	0.17068	-0.0273469
50.6718	0.190583	-0.032449
59.0513	0.210485	-0.0381633
61.2821	0.216117	-0.0395918
55.9641	0.214272	-0.0385714
46.7538	0.196505	-0.0340816
38.4564	0.175243	-0.0281633
36.0821	0.168641	-0.0263265
41.3795	0.17068	-0.0273469
50.6769	0.19068	-0.0322449
59.0462	0.210485	-0.0379592
61.2821	0.216117	-0.0395918
55.9641	0.214272	-0.0385714
46.7538	0.196602	-0.0340816
38.4718	0.17534	-0.0281633
36.1026	0.168641	-0.0261224
41.3795	0.17068	-0.0273469
50.6718	0.19068	-0.0322449
59.0615	0.210485	-0.0379592
61.2667	0.216214	-0.0395918
55.9641	0.214369	-0.0385714
46.7487	0.196602	-0.0338776
38.4718	0.17534	-0.0279592
36.1026	0.168641	-0.0261224
41.3795	0.17068	-0.0271429
50.6718	0.19068	-0.0322449
59.0718	0.210583	-0.0377551
61.2769	0.216117	-0.0393878
55.9538	0.214369	-0.0383673
46.7538	0.196602	-0.0338776
38.4667	0.17534	-0.0279592
36.0923	0.168738	-0.0261224
41.3795	0.170777	-0.0271429
50.6615	0.19068	-0.0320408
59.0513	0.210583	-0.0377551
61.2821	0.216214	-0.0393878
55.9641	0.214369	-0.0383673
46.7538	0.196699	-0.0338776
38.4667	0.17534	-0.0279592
36.0821	0.168738	-0.0259184
41.3692	0.170777	-0.0271429
50.6615	0.19068	-0.0320408
59.0615	0.210583	-0.0377551
61.2923	0.216214	-0.0393878
55.9641	0.214369	-0.0381633
46.7487	0.196796	-0.0336735
38.4718	0.175437	-0.0277551
36.1026	0.168738	-0.0259184
41.3795	0.170777	-0.0269388
50.6718	0.19068	-0.0320408
59.0615	0.21068	-0.037551
61.3026	0.216214	-0.0391837
55.9641	0.214466	-0.0381633
46.7538	0.196699	-0.0336735
38.4667	0.175437	-0.0277551
36.0923	0.168835	-0.0259184
41.359	0.170874	-0.0269388
50.6615	0.190777	-0.0318367
59.0513	0.21068	-0.037551
61.3026	0.216311	-0.0391837
55.9641	0.214466	-0.0381633
46.7487	0.196796	-0.0334694
38.4718	0.175534	-0.0277551
36.1026	0.168835	-0.0257143
41.3692	0.170874	-0.0269388
50.6718	0.190777	-0.0318367
59.0513	0.21068	-0.037551
61.2821	0.216311	-0.0391837
55.9795	0.214466	-0.0379592
46.7641	0.196796	-0.0334694
38.4718	0.175534	-0.027551
36.1026	0.168835	-0.0257143
41.3692	0.170874	-0.0267347
50.6615	0.190777	-0.0318367
59.0513	0.21068	-0.0373469
61.2923	0.216311	-0.0389796
55.9795	0.214563	-0.0379592
46.7538	0.196796	-0.0334694
38.4667	0.175534	-0.027551
36.1026	0.168932	-0.0257143
41.3692	0.170971	-0.0267347
50.6615	0.190777	-0.0316327
59.0462	0.210777	-0.0373469
61.2923	0.216311	-0.0389796
55.9744	0.214563	-0.0379592
46.7641	0.196893	-0.0332653
38.4718	0.175631	-0.027551
36.1026	0.168932	-0.0255102
41.359	0.170971	-0.0265306
50.6513	0.190874	-0.0316327
59.0513	0.210777	-0.0371429
61.2923	0.216408	-0.0387755
55.9744	0.214563	-0.0377551
46.7641	0.196893	-0.0332653
38.4821	0.175631	-0.0273469
36.1179	0.168932	-0.0255102
41.359	0.170971	-0.0265306
50.6615	0.190874	-0.0314286
59.0615	0.210777	-0.0371429
61.2923	0.216408	-0.0387755
55.9795	0.21466	-0.037551
46.7641	0.19699	-0.0332653
38.4821	0.175631	-0.0273469
36.1179	0.168932	-0.0253061
41.3692	0.170971	-0.0263265
50.6513	0.190874	-0.0314286
59.0359	0.210874	-0.0369388
61.3026	0.216408	-0.0385714
55.9744	0.21466	-0.037551
46.7538	0.19699	-0.0330612
38.4821	0.175631	-0.0271429
36.1077	0.169029	-0.0253061
41.359	0.171068	-0.0263265
50.6615	0.190874	-0.0314286
59.0462	0.210777	-0.0369388
61.3026	0.216505	-0.0385714
55.9744	0.21466	-0.037551
46.7641	0.197087	-0.0330612
38.4821	0.175728	-0.0271429
36.1077	0.169029	-0.0253061
41.3692	0.171068	-0.0263265
50.6513	0.190971	-0.0312245
59.0513	0.210874	-0.0369388
61.3026	0.216505	-0.0385714
55.9744	0.21466	-0.0373469
46.7641	0.197087	-0.0330612
38.4718	0.175728	-0.0271429
36.0923	0.169029	-0.025102
41.359	0.171068	-0.0263265
50.6615	0.190971	-0.0312245
59.0462	0.210874	-0.0369388
61.3026	0.216505	-0.0383673
55.9744	0.21466	-0.0373469
46.7795	0.19699	-0.0328571
38.4821	0.175728	-0.0269388
36.0923	0.169126	-0.025102
41.359	0.171165	-0.0261224
50.6513	0.190971	-0.0312245
59.0462	0.210971	-0.0367347
61.3026	0.216602	-0.0383673
55.9744	0.21466	-0.0373469
46.7744	0.197087	-0.0328571
38.4718	0.175728	-0.0269388
36.0821	0.169126	-0.025102
41.359	0.171165	-0.0261224
50.6462	0.191068	-0.0312245
59.0462	0.210971	-0.0367347
61.2923	0.216602	-0.0383673
55.9897	0.214757	-0.0371429
46.7744	0.197087	-0.0328571
38.4718	0.175825	-0.0269388
36.0821	0.169223	-0.024898
41.359	0.171165	-0.0261224
50.6359	0.191068	-0.0310204
59.0513	0.210971	-0.0367347
61.2923	0.216602	-0.0381633
55.9795	0.214757	-0.0371429
46.7641	0.197184	-0.0326531
38.4821	0.175825	-0.0269388
36.0923	0.169223	-0.024898
41.359	0.171262	-0.0261224
50.6462	0.191068	-0.0310204
59.0462	0.210971	-0.0367347
61.3077	0.216602	-0.0381633
55.9744	0.214757	-0.0371429
46.7744	0.197184	-0.0326531
38.4821	0.175825	-0.0267347
36.1026	0.169223	-0.024898
41.359	0.171262	-0.0259184
50.6359	0.191165	-0.0310204
59.0462	0.210971	-0.0365306
61.3077	0.216699	-0.0381633
55.9897	0.214757	-0.0371429
46.7795	0.197184	-0.0326531
38.4718	0.175922	-0.0267347
36.0821	0.169223	-0.024898
41.3538	0.171262	-0.0259184
50.6513	0.191068	-0.0308163
59.0359	0.211068	-0.0365306
61.3026	0.216699	-0.0381633
55.9897	0.214854	-0.0369388
46.7795	0.197184	-0.0326531
38.4821	0.175825	-0.0267347
36.1026	0.169223	-0.024898
41.3436	0.171262	-0.0259184
50.6462	0.191165	-0.0308163
59.0462	0.211068	-0.0365306
61.2923	0.216699	-0.0379592
55.9795	0.214854	-0.0369388
46.7795	0.197282	-0.0326531
38.4718	0.175922	-0.0267347
36.0923	0.16932	-0.0246939
41.359	0.171359	-0.0259184
50.6462	0.191165	-0.0308163
59.0359	0.211068	-0.0363265
61.2923	0.216699	-0.0379592
55.9795	0.214854	-0.0369388
46.7795	0.197282	-0.032449
38.4821	0.175922	-0.0265306
36.0769	0.16932	-0.0246939
41.3538	0.171359	-0.0257143
50.6359	0.191165	-0.0308163
59.0359	0.211068	-0.0363265
61.3026	0.216796	-0.0379592
55.9897	0.214951	-0.0369388
46.7795	0.197379	-0.032449
38.4923	0.176019	-0.0265306
36.0923	0.16932	-0.0246939
41.3436	0.171359	-0.0257143
50.6359	0.191165	-0.0306122
59.0256	0.211068	-0.0363265
61.3077	0.216699	-0.0379592
55.9795	0.214951	-0.0369388
46.7744	0.197379	-0.032449
38.4923	0.176019	-0.0265306
36.0769	0.16932	-0.0246939
41.3538	0.171359	-0.0257143
50.6359	0.191262	-0.0306122
59.0256	0.211165	-0.0363265
61.2923	0.216796	-0.0377551
55.9897	0.214951	-0.0367347
46.7897	0.197379	-0.0322449
38.4821	0.176019	-0.0265306
36.1026	0.169417	-0.0244898
41.3538	0.171456	-0.0255102
50.6462	0.191262	-0.0306122
59.0256	0.211165	-0.0361224
61.3077	0.216796	-0.0377551
55.9897	0.214951	-0.0367347
46.7795	0.197476	-0.0322449
38.4974	0.176214	-0.0263265
36.1077	0.169515	-0.0244898
41.3538	0.171359	-0.0255102
50.6359	0.191262	-0.0306122
59.0462	0.211262	-0.0361224
61.2923	0.216893	-0.0377551
55.9897	0.214951	-0.0367347
46.7795	0.197476	-0.0322449
38.4821	0.176117	-0.0263265
36.0821	0.169515	-0.0244898
41.3436	0.171456	-0.0255102
50.6462	0.191262	-0.0306122
59.0256	0.211262	-0.0361224
61.3026	0.216796	-0.0377551
55.9897	0.214951	-0.0365306
46.7897	0.197379	-0.0322449
38.4821	0.176117	-0.0263265
36.0821	0.169417	-0.0244898
41.3436	0.171456	-0.0255102
50.6256	0.191262	-0.0304082
59.0513	0.211262	-0.0361224
61.3077	0.216893	-0.037551
56	0.215049	-0.0365306
46.8	0.197476	-0.0322449
38.4821	0.176117	-0.0263265
36.0769	0.169417	-0.0242857
41.3436	0.171456	-0.0255102
50.6256	0.191359	-0.0304082
59.0359	0.211262	-0.0359184
61.3077	0.216893	-0.037551
55.9795	0.215049	-0.0365306
46.7897	0.197476	-0.0320408
38.4923	0.176117	-0.0261224
36.1026	0.169515	-0.0242857
41.3436	0.171456	-0.0255102
50.6359	0.191359	-0.0304082
59.0359	0.211262	-0.0359184
61.3026	0.216893	-0.037551
56	0.215049	-0.0365306
46.7795	0.197476	-0.0320408
38.4923	0.176117	-0.0261224
36.0923	0.169515	-0.0242857
41.3436	0.171553	-0.0253061
50.6359	0.191359	-0.0302041
59.0359	0.211262	-0.0359184
61.2923	0.216893	-0.037551
56.0051	0.215049	-0.0363265
46.8	0.197573	-0.0320408
38.4923	0.176214	-0.0261224
36.1026	0.169515	-0.0242857
41.3333	0.171553	-0.0253061
50.6359	0.191359	-0.0302041
59.0462	0.211262	-0.0359184
61.3077	0.216893	-0.0373469
56	0.215049	-0.0363265
46.7897	0.197476	-0.0320408
38.4923	0.176117	-0.0261224
36.0923	0.169515	-0.0242857
41.3436	0.171553	-0.0253061
50.6256	0.191359	-0.0302041
59.0256	0.211359	-0.0359184
61.3077	0.21699	-0.0373469
55.9795	0.215146	-0.0363265
46.8051	0.19767	-0.0318367
38.4974	0.176311	-0.0259184
36.0769	0.169612	-0.0240816
41.3436	0.17165	-0.0253061
50.6205	0.191456	-0.0302041
59.0256	0.211359	-0.0357143
61.3077	0.21699	-0.0373469
56	0.215146	-0.0363265
46.7897	0.197573	-0.0318367
38.4974	0.176311	-0.0259184
36.0923	0.169612	-0.0240816
41.3333	0.17165	-0.025102
50.6256	0.191456	-0.0302041
59.0256	0.211456	-0.0357143
61.3077	0.21699	-0.0373469
56	0.215243	-0.0363265
46.7897	0.197573	-0.0318367
38.4923	0.176311	-0.0259184
36.0821	0.169612	-0.0240816
41.3333	0.17165	-0.025102
50.6205	0.191456	-0.03
59.0359	0.211456	-0.0357143
61.3026	0.217087	-0.0373469
56.0051	0.215146	-0.0363265
46.8	0.197573	-0.0318367
38.5077	0.176311	-0.0259184
36.1026	0.169612	-0.0240816
41.2923	0.17165	-0.025102
50.6103	0.191553	-0.03
59.0256	0.211456	-0.0357143
61.3026	0.21699	-0.0373469
56.0564	0.215243	-0.0361224
46.8	0.19767	-0.0318367
38.4923	0.176311	-0.0259184
36.1026	0.169709	-0.0240816
41.2923	0.17165	-0.025102
50.6256	0.191553	-0.03
59.0205	0.211456	-0.0357143
61.3077	0.217087	-0.0371429
56.0564	0.215243	-0.0361224
46.8	0.19767	-0.0316327
38.4923	0.176311	-0.0259184
36.1026	0.169612	-0.0240816
41.2872	0.17165	-0.025102
50.6103	0.191553	-0.03
59.0359	0.211456	-0.0355102
61.3179	0.217087	-0.0371429
56.0462	0.21534	-0.0361224
46.8051	0.19767	-0.0316327
38.4923	0.176408	-0.0257143
36.0821	0.169612	-0.0238776
41.2769	0.17165	-0.024898
50.6103	0.191553	-0.03
59.0359	0.211456	-0.0355102
61.2923	0.217087	-0.0371429
56.0462	0.215243	-0.0361224
46.8051	0.197767	-0.0316327
38.4923	0.176311	-0.0257143
36.0821	0.169709	-0.0238776
41.2923	0.171748	-0.024898
50.6256	0.191553	-0.03
59.0359	0.211553	-0.0355102
61.2923	0.217087	-0.0371429
56.0564	0.215243	-0.0359184
46.8	0.197767	-0.0316327
38.4974	0.176408	-0.0257143
36.0821	0.169709	-0.0238776
41.2769	0.17165	-0.024898
50.6103	0.191553	-0.0297959
59.0256	0.211553	-0.0355102
61.3179	0.217087	-0.0369388
56.0564	0.21534	-0.0359184
46.8	0.197767	-0.0316327
38.5077	0.176408	-0.0257143
36.0923	0.169709	-0.0238776
41.2872	0.171748	-0.024898
50.6256	0.191553	-0.0297959
59.0359	0.211553	-0.0355102
61.3026	0.217184	-0.0369388
56.0564	0.21534	-0.0359184
46.8	0.197767	-0.0314286
38.5077	0.176408	-0.0255102
36.1026	0.169806	-0.0238776
41.2872	0.171748	-0.024898
50.6205	0.19165	-0.0297959
59.0256	0.211553	-0.0353061
61.3077	0.217184	-0.0369388
56.0564	0.215437	-0.0359184
46.8051	0.197864	-0.0314286
38.5077	0.176408	-0.0257143
36.1026	0.169806	-0.0236735
41.2872	0.171845	-0.024898
50.6103	0.19165	-0.0297959
59.0256	0.211553	-0.0353061
61.3026	0.217184	-0.0369388
56.0462	0.21534	-0.0359184
46.7897	0.197864	-0.0314286
38.4974	0.176505	-0.0255102
36.0923	0.169806	-0.0236735
41.2667	0.171748	-0.0246939
50.6103	0.19165	-0.0297959
59.0256	0.211553	-0.0353061
61.3077	0.217184	-0.0369388
56.0564	0.21534	-0.0359184
46.8154	0.197961	-0.0314286
38.4974	0.176505	-0.0255102
36.0923	0.169806	-0.0236735
41.2872	0.171845	-0.0246939
50.6	0.19165	-0.0295918
59.0205	0.211553	-0.0353061
61.3077	0.217184	-0.0367347
56.0667	0.215437	-0.0357143
46.8154	0.197864	-0.0314286
38.4974	0.176505	-0.0255102
36.0821	0.169806	-0.0236735
41.2667	0.171845	-0.0246939
50.6103	0.19165	-0.0295918
59.0256	0.21165	-0.0353061
61.3026	0.217282	-0.0367347
56.0564	0.215437	-0.0357143
46.8051	0.197961	-0.0314286
38.5077	0.176505	-0.0255102
36.0923	0.169806	-0.0236735
41.2769	0.171845	-0.0246939
50.6	0.19165	-0.0295918
59.0205	0.21165	-0.0353061
61.3077	0.217282	-0.0367347
56.0564	0.215437	-0.0357143
46.8154	0.197864	-0.0314286
38.5077	0.176505	-0.0255102
36.0923	0.169806	-0.0234694
41.2615	0.171845	-0.0246939
50.6103	0.191748	-0.0295918
59.0359	0.21165	-0.0353061
61.2821	0.217282	-0.0367347
56.0564	0.215437	-0.0357143
46.8051	0.197961	-0.0312245
38.5077	0.176602	-0.0253061
36.0923	0.169903	-0.0234694
41.2667	0.171845	-0.0246939
50.6	0.191748	-0.0295918
59.0205	0.21165	-0.035102
61.3077	0.217379	-0.0367347
56.0667	0.215534	-0.0357143
46.8154	0.197961	-0.0312245
38.4974	0.176602	-0.0253061
36.0923	0.169903	-0.0234694
41.2667	0.171845	-0.0244898
50.6103	0.191748	-0.0293878
59.0256	0.21165	-0.035102
61.3077	0.217282	-0.0367347
56.0667	0.215534	-0.0357143
46.8154	0.197961	-0.0312245
38.4974	0.176602	-0.0253061
36.0923	0.169903	-0.0234694
41.2615	0.171942	-0.0244898
50.6	0.191748	-0.0293878
59.0205	0.211748	-0.035102
61.3077	0.217282	-0.0365306
56.0667	0.215534	-0.0357143
46.8154	0.197961	-0.0312245
38.4974	0.176602	-0.0253061
36.0923	0.169903	-0.0234694
41.2769	0.171942	-0.0244898
50.6205	0.191748	-0.0293878
59.0256	0.211748	-0.035102
61.3077	0.217379	-0.0365306
56.0667	0.215534	-0.0355102
46.8154	0.198058	-0.0312245
38.5077	0.176602	-0.0253061
36.0923	0.169903	-0.0234694
41.2769	0.171942	-0.0244898
50.5949	0.191748	-0.0293878
59.0205	0.211748	-0.034898
61.3179	0.217379	-0.0365306
56.0718	0.215534	-0.0355102
46.8256	0.198058	-0.0312245
38.4974	0.176699	-0.0253061
36.0923	0.17	-0.0234694
41.2769	0.171942	-0.0244898
50.6103	0.191748	-0.0293878
59.0205	0.211748	-0.034898
61.3077	0.217379	-0.0365306
56.0564	0.215534	-0.0355102
46.8256	0.198058	-0.0310204
38.5077	0.176699	-0.0253061
36.0667	0.17	-0.0234694
41.2615	0.171942	-0.0244898
50.5949	0.191748	-0.0293878
59.0205	0.211748	-0.034898
61.3077	0.217379	-0.0365306
56.0821	0.215631	-0.0355102
46.8308	0.198155	-0.0310204
38.4974	0.176699	-0.025102
36.0769	0.17	-0.0232653
41.2513	0.171942	-0.0242857
50.6	0.191748	-0.0293878
59.0205	0.211845	-0.034898
61.3077	0.217476	-0.0365306
56.0821	0.215631	-0.0355102
46.8308	0.198058	-0.0310204
38.5179	0.176699	-0.025102
36.0667	0.170097	-0.0232653
41.2769	0.172039	-0.0242857
50.6	0.191845	-0.0291837
59.0205	0.211845	-0.034898
61.2923	0.217476	-0.0365306
56.0821	0.215631	-0.0353061
46.8308	0.198155	-0.0310204
38.5179	0.176699	-0.025102
36.0564	0.17	-0.0232653
41.2615	0.172039	-0.0242857
50.5949	0.191845	-0.0291837
59.0205	0.211845	-0.034898
61.3026	0.217476	-0.0363265
56.0718	0.215728	-0.0353061
46.841	0.198155	-0.0310204
38.5077	0.176699	-0.025102
36.0821	0.170097	-0.0232653
41.2667	0.172039	-0.0242857
50.5846	0.191845	-0.0291837
59.0103	0.211942	-0.034898
61.3077	0.217476	-0.0363265
56.0718	0.215728	-0.0353061
46.8923	0.19835	-0.0310204
38.4974	0.176796	-0.025102
36.0821	0.170097	-0.0232653
41.2615	0.172039	-0.0242857
50.5333	0.191748	-0.0291837
59.0103	0.211942	-0.0346939
61.3026	0.217476	-0.0363265
56.0667	0.215728	-0.0353061
46.8923	0.19835	-0.0310204
38.5179	0.176796	-0.024898
36.0769	0.170097	-0.0232653
41.2667	0.172039	-0.0242857
50.5436	0.191748	-0.0291837
59.0103	0.211942	-0.0346939
61.3026	0.217573	-0.0363265
56.0718	0.215728	-0.0353061
46.8923	0.198447	-0.0310204
38.5077	0.176796	-0.024898
36.0769	0.170097	-0.0230612
41.2513	0.172136	-0.0242857
50.5282	0.191748	-0.0289796
59.0205	0.211942	-0.0346939
61.3026	0.217573	-0.0363265
56.0718	0.215728	-0.0353061
46.8923	0.198447	-0.0308163
38.5179	0.176893	-0.024898
36.0667	0.170097	-0.0230612
41.2667	0.172039	-0.0240816
50.5282	0.191748	-0.0289796
59.0205	0.211942	-0.0346939
61.2821	0.217573	-0.0363265
60.5179	0.217476	-0.0361224
59.7077	0.217282	-0.0359184
58.9179	0.217184	-0.0357143
58.1026	0.21699	-0.0355102
57.3026	0.216699	-0.0355102
56.5128	0.216311	-0.0353061
55.7128	0.215631	-0.035102
54.9128	0.214757	-0.034898
54.1231	0.213883	-0.0346939
53.3231	0.212913	-0.0344898
52.5128	0.211845	-0.0340816
51.7282	0.210583	-0.0338776
50.9385	0.208835	-0.0334694
50.1385	0.20699	-0.0328571
49.3385	0.205049	-0.032449
48.5333	0.20301	-0.0320408
47.7333	0.200971	-0.0314286
46.9436	0.199029	-0.0308163
46.2103	0.197087	-0.0304082
50.4359	0.198058	-0.0312245
59.4	0.213204	-0.034898
68.2205	0.235243	-0.0422449
71.7026	0.248447	-0.0489796
67.4615	0.247961	-0.0487755
58.5333	0.235825	-0.0457143
49.7026	0.213592	-0.0395918
46.2	0.204078	-0.0367347
50.441	0.205049	-0.037551
59.4051	0.22	-0.0414286
68.3026	0.241165	-0.0473469
71.7179	0.250194	-0.0504082
67.4513	0.249417	-0.0497959
58.5333	0.236505	-0.0465306
49.7026	0.214369	-0.0404082
46.2154	0.205049	-0.0377551
50.4359	0.206019	-0.0385714
59.3897	0.221262	-0.0422449
68.3128	0.24233	-0.0481633
71.7282	0.250874	-0.0510204
67.4615	0.250097	-0.0502041
58.5385	0.23699	-0.0469388
49.6923	0.214854	-0.0410204
46.2154	0.205631	-0.0381633
50.4256	0.206602	-0.0389796
59.3897	0.221942	-0.0428571
68.2872	0.24301	-0.0487755
71.7282	0.251359	-0.0512245
67.4718	0.250583	-0.0506122
58.5487	0.237476	-0.0473469
49.7026	0.215243	-0.0412245
46.2	0.206019	-0.0385714
50.4359	0.20699	-0.0393878
59.3744	0.222427	-0.0430612
68.2923	0.243592	-0.0489796
71.7385	0.251748	-0.0516327
67.4718	0.250971	-0.0508163
58.5487	0.23767	-0.047551
49.7026	0.215534	-0.0414286
46.2154	0.206408	-0.0387755
50.4256	0.207379	-0.0395918
59.3641	0.222718	-0.0432653
68.2923	0.243883	-0.0491837
71.7282	0.252136	-0.0516327
67.4718	0.251262	-0.0510204
58.559	0.237961	-0.047551
49.7128	0.215728	-0.0416327
46.2103	0.206602	-0.0389796
50.4256	0.207573	-0.0397959
59.3744	0.223107	-0.0434694
68.3026	0.244175	-0.0493878
71.7385	0.25233	-0.0518367
67.4769	0.251553	-0.0512245
58.5385	0.238058	-0.0477551
49.7026	0.215922	-0.0418367
46.2154	0.206893	-0.0389796
50.4256	0.207864	-0.04
59.3641	0.223301	-0.0436735
68.3026	0.244369	-0.0495918
71.7282	0.252621	-0.0520408
67.4615	0.25165	-0.0512245
58.559	0.238252	-0.0479592
49.7026	0.216214	-0.0418367
46.2154	0.207087	-0.0391837
50.4256	0.208058	-0.04
59.3795	0.223495	-0.0438776
68.3026	0.244563	-0.0495918
71.7385	0.252718	-0.0520408
67.4718	0.251845	-0.0514286
58.5385	0.238447	-0.0479592
49.7026	0.216311	-0.0418367
46.2103	0.207282	-0.0393878
50.4256	0.208252	-0.04
59.3795	0.223786	-0.0438776
68.3026	0.244757	-0.0497959
71.7385	0.252913	-0.0522449
67.4615	0.252039	-0.0514286
58.5487	0.238544	-0.0481633
49.7026	0.216505	-0.0420408
46.2	0.207379	-0.0393878
50.4154	0.208447	-0.0402041
59.3641	0.223883	-0.0440816
68.3026	0.244951	-0.0497959
71.7538	0.25301	-0.0522449
67.4769	0.252136	-0.0514286
58.559	0.238738	-0.0481633
49.7128	0.216602	-0.0420408
46.2154	0.207573	-0.0393878
50.4154	0.208544	-0.0402041
59.3641	0.224078	-0.0440816
68.2872	0.245049	-0.0497959
71.7385	0.253107	-0.0522449
67.4718	0.252233	-0.0514286
58.5487	0.238932	-0.0481633
49.7128	0.216699	-0.0420408
46.2	0.20767	-0.0395918
50.4154	0.208641	-0.0402041
59.3641	0.224272	-0.0440816
68.2923	0.245243	-0.0497959
71.7436	0.253301	-0.0522449
67.4718	0.25233	-0.0514286
58.559	0.238932	-0.0481633
49.7128	0.216796	-0.0422449
46.2103	0.207864	-0.0395918
50.4154	0.208835	-0.0404082
59.3641	0.224272	-0.0440816
68.3026	0.24534	-0.05
71.7385	0.253301	-0.0522449
67.4513	0.252524	-0.0516327
58.5487	0.239126	-0.0481633
49.7026	0.216893	-0.0422449
46.2103	0.207864	-0.0395918
50.4256	0.208932	-0.0404082
59.3641	0.224466	-0.0440816
68.3026	0.245437	-0.05
71.7179	0.253495	-0.052449
67.4513	0.252621	-0.0516327
58.559	0.239126	-0.0483673
49.7179	0.21699	-0.0422449
46.2103	0.207961	-0.0395918
50.4103	0.209029	-0.0404082
59.3641	0.224563	-0.0442857
68.2872	0.245534	-0.0502041
71.7385	0.253495	-0.052449
67.4615	0.252621	-0.0516327
58.5487	0.239223	-0.0483673
49.7026	0.217184	-0.0422449
46.2103	0.208155	-0.0397959
50.4154	0.209126	-0.0406122
59.3744	0.22466	-0.0442857
68.2872	0.245534	-0.0502041
71.7385	0.253592	-0.052449
67.4872	0.252718	-0.0516327
58.5641	0.239417	-0.0483673
49.7128	0.217184	-0.042449
46.2103	0.208252	-0.0397959
50.4154	0.209223	-0.0406122
59.3641	0.224757	-0.0442857
68.3026	0.245728	-0.0502041
71.7385	0.253689	-0.052449
67.4615	0.252816	-0.0516327
58.5641	0.239417	-0.0483673
49.7128	0.217282	-0.0422449
46.2154	0.20835	-0.0397959
50.4103	0.20932	-0.0406122
59.3744	0.224854	-0.0442857
68.3128	0.245825	-0.0502041
71.7385	0.253786	-0.052449
67.4615	0.25301	-0.0518367
58.5744	0.239515	-0.0483673
49.7179	0.217379	-0.042449
46.2154	0.208447	-0.0397959
50.4154	0.209417	-0.0406122
59.3538	0.224951	-0.0444898
68.2923	0.245825	-0.0502041
71.7436	0.253883	-0.052449
67.4718	0.25301	-0.0518367
58.5744	0.239612	-0.0483673
49.7179	0.217379	-0.042449
46.2103	0.208447	-0.0397959
50.4103	0.209417	-0.0406122
59.3538	0.224951	-0.0444898
68.2872	0.245922	-0.0502041
71.7385	0.253981	-0.052449
67.4615	0.253107	-0.0518367
58.5641	0.239612	-0.0483673
49.7128	0.217476	-0.042449
46.2154	0.208544	-0.0397959
50.4154	0.209515	-0.0406122
59.3538	0.225049	-0.0444898
68.2923	0.246019	-0.0502041
71.7436	0.253981	-0.052449
67.4718	0.253107	-0.0518367
58.5744	0.239709	-0.0483673
49.7026	0.217573	-0.042449
46.2103	0.208641	-0.0397959
50.4103	0.209515	-0.0406122
59.3538	0.225049	-0.0444898
68.3026	0.246019	-0.0502041
71.7385	0.254078	-0.052449
67.4615	0.253107	-0.0518367
58.5744	0.239806	-0.0483673
49.7282	0.217573	-0.042449
46.2103	0.208641	-0.0397959
50.4103	0.209612	-0.0406122
59.3487	0.225146	-0.0444898
68.2923	0.246117	-0.0502041
71.7385	0.254078	-0.0526531
67.4769	0.253204	-0.0518367
58.5744	0.239806	-0.0483673
49.7179	0.217767	-0.042449
46.2103	0.208738	-0.04
50.4103	0.209709	-0.0406122
59.3487	0.225243	-0.0444898
68.2923	0.246214	-0.0502041
71.7436	0.254175	-0.0526531
67.4769	0.253301	-0.0518367
58.5744	0.239903	-0.0483673
49.7282	0.217767	-0.042449
46.2103	0.208738	-0.04
50.4	0.209806	-0.0406122
59.3487	0.22534	-0.0444898
68.2872	0.246214	-0.0504082
71.7385	0.254272	-0.0526531
67.4872	0.253301	-0.0518367
58.5897	0.239903	-0.0485714
49.7179	0.217767	-0.042449
46.2	0.208835	-0.04
50.4103	0.209806	-0.0406122
59.3487	0.22534	-0.0444898
68.2923	0.246311	-0.0504082
71.7436	0.254272	-0.0526531
67.4974	0.253398	-0.0518367
58.5744	0.240097	-0.0483673
49.7282	0.217864	-0.042449
46.2	0.208932	-0.04
50.4103	0.209903	-0.0406122
59.3538	0.225437	-0.0444898
68.2923	0.246408	-0.0504082
71.7538	0.254369	-0.0526531
67.4872	0.253495	-0.0518367
58.5744	0.240097	-0.0485714
49.7282	0.217961	-0.042449
46.2103	0.208932	-0.04
50.4103	0.21	-0.0408163
59.3487	0.225437	-0.0444898
68.2872	0.246505	-0.0504082
71.7385	0.254369	-0.0526531
67.4769	0.253495	-0.0518367
58.5897	0.240097	-0.0485714
49.7179	0.217961	-0.042449
46.2103	0.209029	-0.04
50.4154	0.21	-0.0408163
59.3487	0.225534	-0.0444898
68.2769	0.246505	-0.0504082
71.7385	0.254466	-0.0526531
67.4872	0.253592	-0.0518367
58.5795	0.240194	-0.0485714
49.7282	0.218058	-0.042449
46.1897	0.209029	-0.04
50.4154	0.21	-0.0408163
59.3385	0.225534	-0.0444898
68.2872	0.246505	-0.0504082
71.7282	0.254466	-0.0526531
67.4872	0.253592	-0.0518367
58.5795	0.240291	-0.0485714
49.7179	0.218058	-0.042449
46.1897	0.209126	-0.04
50.4103	0.210097	-0.0408163
59.3487	0.225631	-0.0444898
68.2872	0.246699	-0.0504082
71.7436	0.254563	-0.0526531
67.4872	0.253689	-0.0518367
58.5897	0.240291	-0.0485714
49.7179	0.218155	-0.042449
46.1897	0.209223	-0.04
50.4103	0.210194	-0.0408163
59.3487	0.225631	-0.0446939
68.2872	0.246699	-0.0504082
71.7436	0.254563	-0.0526531
67.4872	0.253689	-0.0518367
58.5897	0.240388	-0.0485714
49.7282	0.218252	-0.042449
46.2	0.209223	-0.04
50.4	0.210194	-0.0408163
59.3385	0.225728	-0.0444898
68.2872	0.246699	-0.0504082
71.7385	0.254563	-0.0526531
67.4769	0.253786	-0.0518367
58.5897	0.240485	-0.0485714
49.7282	0.218252	-0.042449
46.2103	0.20932	-0.04
50.4	0.210194	-0.0408163
59.3487	0.225825	-0.0444898
68.2872	0.246699	-0.0504082
71.7538	0.25466	-0.0526531
67.4769	0.253786	-0.0518367
58.5897	0.240485	-0.0485714
49.7282	0.218252	-0.042449
46.2103	0.20932	-0.04
50.4	0.210291	-0.0408163
59.3487	0.225825	-0.0446939
68.2872	0.246796	-0.0504082
71.7436	0.25466	-0.0526531
67.4769	0.253786	-0.0518367
58.5897	0.240485	-0.0485714
49.7333	0.21835	-0.0426531
46.2	0.209417	-0.04
50.3897	0.210291	-0.0408163
59.3333	0.225922	-0.0444898
68.2872	0.246893	-0.0504082
71.7385	0.254757	-0.0526531
67.4769	0.253883	-0.0518367
58.5795	0.240583	-0.0485714
49.7179	0.21835	-0.042449
46.2103	0.209417	-0.04
50.4	0.210388	-0.0408163
59.3385	0.225825	-0.0444898
68.2769	0.246796	-0.0504082
71.7385	0.254757	-0.0526531
67.4974	0.253883	-0.0518367
58.5897	0.240583	-0.0485714
49.7436	0.218447	-0.042449
46.1897	0.209515	-0.04
50.3897	0.210388	-0.0408163
59.3333	0.225922	-0.0446939
68.2769	0.246893	-0.0504082
71.7436	0.254854	-0.0526531
67.4974	0.253981	-0.0518367
58.5897	0.24068	-0.0485714
49.7333	0.218544	-0.0426531
46.2154	0.209515	-0.04
50.4	0.210485	-0.0408163
59.3333	0.225922	-0.0444898
68.2769	0.246893	-0.0504082
71.7385	0.254854	-0.0526531
67.4872	0.253981	-0.0518367
58.5795	0.24068	-0.0485714
49.7282	0.218544	-0.042449
46.2	0.209515	-0.04
50.4	0.210485	-0.0408163
59.3385	0.226019	-0.0446939
68.2769	0.24699	-0.0504082
71.7436	0.254854	-0.0526531
67.4974	0.253981	-0.0518367
58.6	0.24068	-0.0485714
49.7333	0.218544	-0.042449
46.2103	0.209612	-0.04
50.3846	0.210485	-0.0408163
59.3333	0.226019	-0.0444898
68.2718	0.24699	-0.0504082
71.7436	0.254951	-0.0526531
67.4974	0.254078	-0.0518367
58.5795	0.240777	-0.0485714
49.7333	0.218641	-0.0426531
46.2	0.209612	-0.04
50.3897	0.210583	-0.0408163
59.3385	0.226117	-0.0446939
68.2769	0.247087	-0.0504082
71.7538	0.254951	-0.0526531
67.4872	0.254078	-0.0518367
58.6	0.240777	-0.0485714
49.7282	0.218641	-0.0426531
46.1846	0.209709	-0.04
50.3487	0.210583	-0.0408163
59.3333	0.226117	-0.0444898
68.2718	0.247087	-0.0504082
71.7436	0.255049	-0.0526531
67.5385	0.254175	-0.0518367
58.6	0.240777	-0.0485714
49.7282	0.218641	-0.0426531
46.2	0.209709	-0.04
50.3436	0.210583	-0.0408163
59.3231	0.226117	-0.0444898
68.2769	0.247087	-0.0504082
71.7538	0.255049	-0.0526531
67.5385	0.254175	-0.0518367
58.6051	0.240874	-0.0485714
49.7436	0.218738	-0.042449
46.2	0.209709	-0.04
50.3487	0.21068	-0.0408163
59.3333	0.226117	-0.0444898
68.2615	0.247087	-0.0504082
71.7385	0.255049	-0.0526531
67.5538	0.254175	-0.0518367
58.6051	0.240874	-0.0485714
49.7333	0.218738	-0.0426531
46.1897	0.209806	-0.04
50.3436	0.21068	-0.0408163
59.3231	0.226214	-0.0446939
68.2718	0.247184	-0.0504082
71.7436	0.255049	-0.0526531
67.5436	0.254272	-0.0518367
58.6	0.240874	-0.0485714
49.7333	0.218835	-0.0426531
46.2103	0.209806	-0.04
50.3333	0.210777	-0.0408163
59.3231	0.226214	-0.0444898
68.2769	0.247184	-0.0504082
71.7436	0.255146	-0.0526531
67.5538	0.254272	-0.0518367
58.6051	0.240971	-0.0485714
49.7333	0.218835	-0.0426531
46.2103	0.209806	-0.04
50.3333	0.210777	-0.0408163
59.3231	0.226311	-0.0446939
68.2718	0.247282	-0.0504082
71.7436	0.255146	-0.0526531
67.5538	0.254272	-0.0518367
58.6154	0.241068	-0.0485714
49.7436	0.218835	-0.0426531
46.2154	0.209903	-0.04
50.3436	0.210874	-0.0408163
59.3128	0.226311	-0.0446939
68.2718	0.247282	-0.0504082
71.7385	0.255146	-0.0526531
67.5538	0.254369	-0.0518367
58.6051	0.241068	-0.0485714
49.7333	0.218835	-0.0426531
46.1897	0.209903	-0.04
50.3333	0.210874	-0.0408163
59.3128	0.226311	-0.0444898
68.2718	0.247282	-0.0504082
71.7385	0.255243	-0.0526531
67.5436	0.254369	-0.0518367
58.6051	0.241068	-0.0485714
49.7538	0.218835	-0.0426531
46.2	0.209903	-0.04
50.3333	0.210874	-0.0408163
59.3231	0.226408	-0.0444898
68.2718	0.247379	-0.0504082
71.7436	0.255243	-0.0526531
67.5641	0.254369	-0.0518367
58.6051	0.241165	-0.0485714
49.7333	0.218932	-0.042449
46.2	0.209903	-0.04
50.3487	0.210874	-0.0408163
59.3128	0.226408	-0.0444898
68.2769	0.247379	-0.0504082
71.7385	0.255243	-0.0526531
67.5538	0.254369	-0.0518367
58.6051	0.241165	-0.0485714
49.7333	0.219029	-0.0426531
46.2103	0.21	-0.04
50.3436	0.210874	-0.0408163
59.3128	0.226408	-0.0444898
68.2718	0.247379	-0.0504082
71.7436	0.255243	-0.0526531
67.5538	0.254466	-0.0518367
58.6	0.241165	-0.0485714
49.7282	0.219029	-0.042449
46.2	0.21	-0.04
50.3487	0.210971	-0.0408163
59.3231	0.226408	-0.0446939
68.2718	0.247379	-0.0504082
71.7436	0.255243	-0.0526531
67.5538	0.254466	-0.0518367
58.6154	0.241165	-0.0485714
49.7538	0.219029	-0.042449
46.2154	0.210097	-0.04
50.3333	0.210971	-0.0408163
59.3077	0.226505	-0.0446939
68.2718	0.247379	-0.0504082
71.7385	0.255243	-0.0526531
67.5538	0.254369	-0.0518367
58.6154	0.241262	-0.0485714
49.7538	0.219029	-0.0426531
46.2103	0.210097	-0.04
50.3333	0.210971	-0.0408163
59.2974	0.226214	-0.0444898
68.2718	0.247087	-0.0504082
71.7436	0.255049	-0.0526531
67.5538	0.254272	-0.0518367
58.6154	0.241456	-0.0485714
49.7538	0.219126	-0.0426531
46.2	0.210097	-0.04
50.3436	0.211068	-0.0408163
59.2974	0.226505	-0.0444898
68.2615	0.247379	-0.0504082
71.7538	0.255243	-0.0526531
67.5538	0.254466	-0.0518367
58.6154	0.241359	-0.0485714
49.7538	0.219126	-0.0426531
46.2	0.210194	-0.04
50.3231	0.211068	-0.0408163
59.3077	0.226505	-0.0444898
68.2513	0.247476	-0.0504082
71.7436	0.25534	-0.0526531
67.5795	0.254563	-0.0518367
58.6051	0.241359	-0.0485714
49.7333	0.219223	-0.0426531
46.2103	0.210194	-0.04
50.3333	0.211068	-0.0408163
59.3077	0.226505	-0.0444898
68.2513	0.247573	-0.0504082
71.7538	0.255437	-0.0526531
67.5692	0.25466	-0.0518367
58.6051	0.241359	-0.0485714
49.7538	0.219223	-0.0426531
46.1897	0.210194	-0.04
50.3231	0.211068	-0.0408163
59.2974	0.226602	-0.0444898
68.2615	0.247573	-0.0504082
71.7436	0.255534	-0.0526531
67.5692	0.25466	-0.0518367
58.6051	0.241456	-0.0485714
49.7538	0.219223	-0.042449
46.2154	0.210194	-0.04
50.3231	0.211165	-0.0408163
59.3077	0.226602	-0.0446939
68.2718	0.247573	-0.0504082
71.7385	0.255534	-0.0526531
67.5641	0.25466	-0.0518367
58.6154	0.241456	-0.0485714
49.7692	0.219223	-0.042449
46.2103	0.210291	-0.04
50.3231	0.211165	-0.0408163
59.2974	0.226602	-0.0444898
68.2718	0.24767	-0.0504082
71.7385	0.255534	-0.0526531
67.5538	0.25466	-0.0518367
58.6256	0.241456	-0.0485714
49.7436	0.219223	-0.042449
46.2103	0.210291	-0.04
50.3231	0.211165	-0.0408163
59.2974	0.226602	-0.0446939
68.2615	0.247767	-0.0504082
71.7385	0.255631	-0.0526531
67.5538	0.25466	-0.0518367
58.6154	0.241456	-0.0485714
49.7538	0.21932	-0.042449
46.2	0.210291	-0.04
50.3231	0.211262	-0.0408163
59.3077	0.226699	-0.0444898
68.2513	0.24767	-0.0504082
71.7538	0.255534	-0.0526531
67.5692	0.254757	-0.0518367
58.6308	0.241553	-0.0485714
49.7538	0.21932	-0.0426531
46.2154	0.210388	-0.04
50.3231	0.211262	-0.0408163
59.2974	0.226699	-0.0444898
68.2615	0.24767	-0.0504082
71.7436	0.255631	-0.0526531
67.5795	0.254757	-0.0518367
58.6154	0.241553	-0.0485714
49.7436	0.21932	-0.0426531
46.2103	0.210388	-0.04
50.3231	0.211262	-0.0408163
59.2974	0.226699	-0.0446939
68.2513	0.247767	-0.0504082
71.7282	0.255631	-0.0526531
67.5692	0.254757	-0.0518367
58.6154	0.241553	-0.0485714
49.7436	0.21932	-0.042449
46.2103	0.210388	-0.04
50.3231	0.211262	-0.0408163
59.2308	0.226602	-0.0444898
68.2615	0.247864	-0.0504082
71.7436	0.255631	-0.0526531
67.5795	0.254757	-0.0518367
58.6154	0.24165	-0.0485714
49.759	0.219417	-0.0426531
46.2	0.210388	-0.04
50.3179	0.211359	-0.0408163
59.2359	0.226602	-0.0444898
68.2513	0.247767	-0.0504082
71.7436	0.255631	-0.0526531
67.5692	0.254757	-0.0518367
58.6923	0.241748	-0.0485714
49.7692	0.219417	-0.042449
46.2	0.210485	-0.04
50.3231	0.211359	-0.0408163
59.2308	0.226602	-0.0444898
68.2513	0.247767	-0.0504082
71.7385	0.255728	-0.0526531
67.5795	0.254854	-0.0518367
58.6923	0.241748	-0.0485714
49.7538	0.219417	-0.042449
46.2154	0.210485	-0.04
50.3231	0.211359	-0.0408163
59.2308	0.226602	-0.0444898
68.2513	0.247767	-0.0504082
71.7436	0.255728	-0.0526531
67.5795	0.254854	-0.0518367
58.6974	0.241845	-0.0485714
49.759	0.219417	-0.0426531
46.2103	0.210485	-0.04
50.3179	0.211359	-0.0408163
59.2205	0.226602	-0.0444898
68.2359	0.247864	-0.0504082
71.7436	0.255728	-0.052449
67.5641	0.254854	-0.0518367
58.7077	0.241845	-0.0485714
49.7538	0.219515	-0.042449
46.1897	0.210485	-0.04
50.3231	0.211359	-0.0408163
59.2308	0.226699	-0.0444898
68.2462	0.247864	-0.0504082
71.7538	0.255825	-0.0526531
67.5641	0.254951	-0.0518367
58.7077	0.241845	-0.0485714
49.759	0.219515	-0.042449
46.2154	0.210485	-0.04
50.3179	0.211456	-0.0408163
59.2205	0.226602	-0.0444898
68.2513	0.247864	-0.0504082
71.7385	0.255825	-0.0526531
67.5641	0.254854	-0.0518367
58.6821	0.241942	-0.0485714
49.759	0.219515	-0.042449
46.1897	0.210485	-0.04
50.3179	0.211456	-0.0408163
59.2205	0.226699	-0.0444898
68.2513	0.247961	-0.0504082
71.7436	0.255825	-0.0526531
67.5795	0.254951	-0.0518367
58.6974	0.241942	-0.0485714
49.759	0.219612	-0.042449
46.2103	0.210583	-0.04
50.3077	0.211456	-0.0408163
59.2205	0.226796	-0.0444898
68.2513	0.247961	-0.0504082
71.7641	0.255825	-0.052449
67.5897	0.254951	-0.0518367
58.6974	0.241942	-0.0485714
49.759	0.219515	-0.042449
46.2103	0.210583	-0.04
50.3179	0.211553	-0.0408163
59.2154	0.226699	-0.0444898
68.2615	0.247961	-0.0504082
71.7436	0.255825	-0.052449
67.5692	0.254951	-0.0518367
58.6974	0.241942	-0.0485714
49.7692	0.219612	-0.0426531
46.2154	0.210583	-0.04
50.3179	0.211553	-0.0408163
59.2205	0.226796	-0.0444898
68.2615	0.247961	-0.0504082
71.7538	0.255825	-0.0526531
67.5692	0.255049	-0.0518367
58.6923	0.242039	-0.0485714
49.7538	0.219612	-0.042449
46.2103	0.21068	-0.04
50.3077	0.211553	-0.0408163
59.2154	0.226796	-0.0444898
68.2462	0.248058	-0.0504082
71.7385	0.255825	-0.0526531
67.5692	0.255049	-0.0518367
58.6974	0.242039	-0.0485714
49.7692	0.219709	-0.042449
46.2256	0.21068	-0.04
50.3179	0.211553	-0.0408163
59.2154	0.226796	-0.0444898
68.2513	0.248058	-0.0504082
71.7436	0.255922	-0.052449
67.5795	0.255146	-0.0518367
58.6923	0.242039	-0.0485714
49.7692	0.219709	-0.042449
46.2	0.21068	-0.04
50.3179	0.211553	-0.0408163
59.2154	0.226796	-0.0444898
68.2462	0.248058	-0.0504082
71.7538	0.255922	-0.0526531
67.5897	0.255049	-0.0518367
58.7077	0.242039	-0.0485714
49.7692	0.219709	-0.042449
46.2	0.21068	-0.04
50.2974	0.211553	-0.0408163
59.2154	0.226893	-0.0444898
68.2462	0.248058	-0.0504082
71.7436	0.256019	-0.0526531
67.5692	0.255146	-0.0518367
58.7077	0.242039	-0.0485714
49.7692	0.219709	-0.042449
46.1846	0.21068	-0.04
50.2974	0.211553	-0.0408163
59.2051	0.226796	-0.0444898
68.2359	0.248058	-0.0504082
71.7436	0.255922	-0.0526531
67.5795	0.255146	-0.0518367
58.7077	0.242136	-0.0485714
49.759	0.219806	-0.0426531
46.2	0.210777	-0.04
50.3179	0.21165	-0.0408163
59.2051	0.226893	-0.0444898
68.2462	0.248058	-0.0504082
71.7538	0.256019	-0.0526531
67.5897	0.255146	-0.0518367
58.6974	0.242233	-0.0485714
49.759	0.219806	-0.042449
46.1897	0.210777	-0.04
50.3077	0.21165	-0.0408163
59.2051	0.226893	-0.0444898
68.2462	0.248155	-0.0504082
71.7436	0.256019	-0.052449
67.5795	0.255146	-0.0518367
58.7333	0.242136	-0.0485714
49.7795	0.219806	-0.042449
46.1897	0.210777	-0.04
50.3077	0.21165	-0.0408163
59.2051	0.226893	-0.0444898
68.2462	0.248058	-0.0504082
71.7436	0.256019	-0.0526531
67.5897	0.255243	-0.0518367
58.7077	0.242233	-0.0485714
49.7692	0.219806	-0.042449
46.2103	0.210777	-0.04
50.3179	0.211748	-0.0408163
59.2154	0.22699	-0.0444898
68.2462	0.248155	-0.0504082
71.7385	0.256019	-0.052449
67.5795	0.255243	-0.0518367
58.7077	0.242233	-0.0485714
49.7692	0.219806	-0.0426531
46.2	0.210874	-0.04
50.3077	0.211748	-0.0408163
59.2154	0.226893	-0.0444898
68.2513	0.248155	-0.0504082
71.7436	0.256019	-0.052449
67.5795	0.255243	-0.0518367
58.6974	0.242233	-0.0485714
49.7692	0.219806	-0.0426531
46.2	0.210874	-0.04
50.3077	0.211748	-0.0408163
59.2205	0.22699	-0.0444898
68.2359	0.248155	-0.0504082
71.7385	0.256019	-0.052449
67.5795	0.255243	-0.0518367
58.7077	0.242233	-0.0485714
49.7795	0.219806	-0.042449
46.2	0.210874	-0.04
50.3077	0.211748	-0.0408163
59.2051	0.22699	-0.0444898
68.2359	0.248155	-0.0504082
71.7385	0.256117	-0.0526531
67.5795	0.255243	-0.0518367
58.7231	0.24233	-0.0485714
49.7846	0.219903	-0.0426531
46.1897	0.210874	-0.04
50.2974	0.211845	-0.0408163
59.1949	0.22699	-0.0444898
68.2359	0.248252	-0.0504082
71.7282	0.256117	-0.052449
67.5949	0.255243	-0.0518367
58.7179	0.24233	-0.0485714
49.7795	0.219903	-0.0426531
46.2	0.210971	-0.04
50.2974	0.211845	-0.0408163
59.2051	0.22699	-0.0444898
68.2462	0.248252	-0.0504082
71.7436	0.256117	-0.052449
67.6051	0.255243	-0.0518367
58.7179	0.24233	-0.0485714
49.8205	0.220097	-0.0426531
46.1897	0.210971	-0.04
50.2974	0.211845	-0.0408163
59.2051	0.227087	-0.0444898
68.2462	0.248252	-0.0504082
71.7436	0.256214	-0.052449
67.5795	0.25534	-0.0518367
58.7179	0.24233	-0.0485714
49.8103	0.220097	-0.0426531
46.1897	0.210971	-0.04
50.2974	0.211845	-0.0408163
59.2051	0.227087	-0.0444898
68.1949	0.248155	-0.0504082
71.7436	0.256117	-0.052449
67.5897	0.25534	-0.0518367
58.7179	0.24233	-0.0485714
49.8205	0.220097	-0.0426531
46.1897	0.210971	-0.04
50.3077	0.211845	-0.0408163
59.2051	0.227087	-0.0444898
68.1949	0.248155	-0.0502041
71.7436	0.256117	-0.052449
67.5897	0.25534	-0.0518367
58.7231	0.242427	-0.0485714
49.8205	0.220097	-0.0426531
46.1846	0.210971	-0.04
50.2923	0.211942	-0.0408163
59.1897	0.227087	-0.0444898
68.1795	0.248155	-0.0504082
71.7436	0.256214	-0.052449
67.5949	0.25534	-0.0518367
58.7333	0.242427	-0.0485714
49.8205	0.220097	-0.0426531
46.2	0.210971	-0.04
50.2974	0.211942	-0.0408163
59.2051	0.227087	-0.0444898
68.1846	0.248252	-0.0504082
71.7436	0.256214	-0.052449
67.6051	0.255437	-0.0518367
58.7231	0.242427	-0.0485714
49.8359	0.220194	-0.0426531
46.2	0.210971	-0.04
50.2974	0.211942	-0.0408163
59.1949	0.227087	-0.0444898
68.1949	0.248252	-0.0504082
71.7385	0.256214	-0.052449
67.5949	0.255437	-0.0518367
58.7179	0.242524	-0.0485714
49.8256	0.220194	-0.0426531
46.1897	0.210971	-0.04
50.2974	0.211942	-0.0408163
59.2051	0.227184	-0.0444898
68.1846	0.248252	-0.0504082
71.7538	0.256311	-0.052449
67.5949	0.255437	-0.0518367
58.7231	0.242524	-0.0485714
49.8256	0.220194	-0.0426531
46.1846	0.210971	-0.04
[truncated: 8,887 more rows]
