# Supplementary material for: Fluctuation in residual strain and dissipated energy of saturated sandstone under tiered cyclic loading
Source: PLoS One. 2020 Jul 24;15(7):e0236335. doi: 10.1371/journal.pone.0236335 (PMC7380642; doi:10.1371/journal.pone.0236335)
Supplement: S1 Data — (ZIP) [file pone.0236335.s001.zip › DATA/SS-2.xlsx]

## Sheet: ss-2
C:\Documents and Settings\Administrator\\1.csv
2015-12-11	21:14:21
No.	time	axial stress	axial strain/%	radial strain/%
	h	kN
16	1.8801	21.66	0	0
17	1.881	23.2	0	-0.0006
18	1.8819	24.74	0.0001	-0.0014
19	1.8827	26.3	0.0002	-0.002
20	1.8836	27.91	0.0002	-0.0028
21	1.8845	29.44	0.0004	-0.0034
22	1.8853	31.01	0.0006	-0.0044
23	1.8862	32.57	0.0008	-0.0052
24	1.8871	34.13	0.0011	-0.006
25	1.8879	35.71	0.0014	-0.0068
26	1.8888	37.27	0.0017	-0.0076
27	1.8897	38.86	0.0021	-0.0086
28	1.8905	40.39	0.0024	-0.0096
29	1.8914	41.97	0.0029	-0.0106
30	1.8923	43.54	0.0033	-0.0116
31	1.8931	45.1	0.0038	-0.0126
32	1.894	46.66	0.0041	-0.0136
33	1.8949	48.24	0.0047	-0.0146
34	1.8957	49.81	0.0051	-0.0156
35	1.8966	51.37	0.0056	-0.0168
36	1.8975	52.93	0.006	-0.018
37	1.8984	54.49	0.0066	-0.019
38	1.8992	56.05	0.0071	-0.0202
39	1.9001	57.64	0.0077	-0.0214
40	1.901	59.2	0.008	-0.0224
41	1.9018	60.76	0.0087	-0.0236
42	1.9027	62.34	0.0093	-0.0248
43	1.9036	63.88	0.0098	-0.026
44	1.9044	65.48	0.0105	-0.0274
45	1.9053	67.02	0.0111	-0.0286
46	1.9062	68.56	0.0117	-0.0298
47	1.907	69.99	0.0123	-0.031
48	1.9079	72.36	0.013	-0.033
49	1.9088	78.12	0.0157	-0.0378
50	1.9096	86.46	0.0192	-0.0458
51	1.9105	96.16	0.0236	-0.0554
52	1.9114	105.62	0.0279	-0.0654
53	1.9122	113.47	0.0318	-0.074
54	1.9131	118.47	0.0343	-0.0798
55	1.914	119.85	0.0351	-0.0822
56	1.9148	117.24	0.0349	-0.0822
57	1.9157	111.22	0.0344	-0.0816
58	1.9166	102.79	0.0336	-0.0806
59	1.9174	93.44	0.0319	-0.0786
60	1.9183	84.21	0.0277	-0.0732
61	1.9192	76.28	0.0243	-0.0682
62	1.9201	71.49	0.0222	-0.0652
63	1.9209	70.07	0.0216	-0.064
64	1.9218	72.9	0.0215	-0.0642
65	1.9227	78.63	0.022	-0.0648
66	1.9235	87.05	0.0226	-0.0658
67	1.9244	96.38	0.0249	-0.0688
68	1.9253	105.82	0.0288	-0.074
69	1.9261	113.65	0.032	-0.0784
70	1.927	118.52	0.0341	-0.0816
71	1.9279	119.87	0.0346	-0.0828
72	1.9287	117.23	0.0345	-0.0828
73	1.9296	111.23	0.0339	-0.0822
74	1.9305	102.79	0.0331	-0.0812
75	1.9313	93.42	0.0316	-0.0794
76	1.9322	84.19	0.0276	-0.074
77	1.9331	76.46	0.0243	-0.0692
78	1.9339	71.5	0.0221	-0.0662
79	1.9348	70.07	0.0216	-0.065
80	1.9357	72.67	0.0217	-0.0652
81	1.9365	78.64	0.022	-0.066
82	1.9374	87.07	0.0227	-0.067
83	1.9383	96.38	0.0249	-0.0696
84	1.9391	105.8	0.0286	-0.0748
85	1.94	113.61	0.0318	-0.079
86	1.9409	118.56	0.0337	-0.0822
87	1.9418	119.89	0.0343	-0.083
88	1.9427	117.24	0.0341	-0.0828
89	1.9436	110.46	0.0336	-0.0822
90	1.9444	101.86	0.0328	-0.0812
91	1.9453	92.5	0.0312	-0.0792
92	1.9462	83.31	0.0272	-0.0738
93	1.947	75.79	0.0239	-0.0692
94	1.9479	71.19	0.0222	-0.0664
95	1.9488	70.11	0.0218	-0.0656
96	1.9497	73.11	0.0219	-0.066
97	1.9505	79.4	0.0224	-0.0666
98	1.9514	88	0.0229	-0.0676
99	1.9523	97.31	0.0252	-0.0704
100	1.9531	106.72	0.0288	-0.0756
101	1.954	114.27	0.0318	-0.0798
102	1.9549	118.87	0.0337	-0.0824
103	1.9557	119.82	0.0341	-0.083
104	1.9566	116.78	0.034	-0.0828
105	1.9575	110.48	0.0335	-0.0822
106	1.9583	101.84	0.0326	-0.0812
107	1.9592	92.39	0.0312	-0.0794
108	1.9601	83.31	0.0272	-0.074
109	1.9609	75.8	0.024	-0.0696
110	1.9618	71.19	0.0221	-0.0668
111	1.9627	70.07	0.0216	-0.0658
112	1.9635	73.13	0.0219	-0.0662
113	1.9644	79.4	0.0223	-0.0668
114	1.9653	88.02	0.0231	-0.068
115	1.9661	97.34	0.025	-0.0706
116	1.967	106.72	0.0288	-0.0756
117	1.9679	114.27	0.0318	-0.0798
118	1.9688	118.88	0.0336	-0.0824
119	1.9697	119.82	0.034	-0.083
120	1.9706	116.32	0.0338	-0.0826
121	1.9714	109.71	0.0332	-0.082
122	1.9723	100.87	0.0324	-0.081
123	1.9732	91.47	0.0308	-0.0792
124	1.974	82.52	0.0268	-0.0738
125	1.9749	75.23	0.0238	-0.0694
126	1.9758	70.88	0.0222	-0.0668
127	1.9766	70.3	0.0218	-0.0662
128	1.9775	73.59	0.0219	-0.0666
129	1.9784	80.14	0.0224	-0.0672
130	1.9793	88.95	0.0232	-0.0682
131	1.9801	98.31	0.0253	-0.0712
132	1.981	107.56	0.029	-0.0762
133	1.9819	114.86	0.0319	-0.0802
134	1.9827	119.15	0.0336	-0.0824
135	1.9836	119.69	0.0339	-0.0828
136	1.9845	116.29	0.0337	-0.0826
137	1.9853	109.69	0.0332	-0.0822
138	1.9862	100.87	0.0323	-0.081
139	1.9871	91.38	0.0309	-0.0792
140	1.9879	82.52	0.027	-0.0738
141	1.9888	75.21	0.0239	-0.0696
142	1.9897	70.89	0.0221	-0.067
143	1.9905	70.29	0.0219	-0.0664
144	1.9914	73.57	0.0219	-0.0668
145	1.9923	80.14	0.0225	-0.0674
146	1.9931	88.95	0.0232	-0.0686
147	1.994	98.31	0.0253	-0.0712
148	1.9949	107.56	0.029	-0.0762
149	1.9957	114.85	0.0317	-0.0802
150	1.9966	119.15	0.0335	-0.0826
151	1.9975	119.67	0.0337	-0.0828
152	1.9984	116.31	0.0336	-0.0826
153	1.9992	109.72	0.033	-0.082
154	2.0001	100.81	0.0322	-0.0808
155	2.001	91.35	0.0309	-0.0792
156	2.0018	82.52	0.0269	-0.074
157	2.0027	75.23	0.0239	-0.0696
158	2.0036	70.89	0.0221	-0.067
159	2.0044	70.27	0.0219	-0.0666
160	2.0053	73.6	0.022	-0.0668
161	2.0062	80.55	0.0224	-0.0676
162	2.007	88.97	0.0231	-0.0686
163	2.0079	98.31	0.0252	-0.0712
164	2.0088	107.52	0.0289	-0.0762
165	2.0096	114.88	0.0317	-0.0802
166	2.0105	119.16	0.0334	-0.0826
167	2.0114	119.67	0.0337	-0.0828
168	2.0122	116.29	0.0335	-0.0826
169	2.0131	109.74	0.0329	-0.082
170	2.014	100.87	0.032	-0.0808
171	2.0148	91.3	0.0308	-0.0792
172	2.0157	82.52	0.027	-0.0742
173	2.0166	75.21	0.0239	-0.0698
174	2.0174	70.88	0.0223	-0.0672
175	2.0183	70.29	0.0219	-0.0666
176	2.0192	73.59	0.0219	-0.067
177	2.0201	80.15	0.0224	-0.0676
178	2.0209	88.99	0.0234	-0.0688
179	2.0218	98.31	0.0252	-0.0712
180	2.0227	107.54	0.0288	-0.0762
181	2.0235	114.88	0.0316	-0.0802
182	2.0244	119.16	0.0333	-0.0826
183	2.0253	119.67	0.0335	-0.0828
184	2.0261	116.29	0.0334	-0.0826
185	2.027	109.74	0.0328	-0.082
186	2.0279	100.87	0.0319	-0.0808
187	2.0287	91.33	0.0307	-0.0792
188	2.0296	82.52	0.027	-0.0742
189	2.0305	75.23	0.0238	-0.0698
190	2.0313	70.89	0.0221	-0.0672
191	2.0322	70.27	0.0218	-0.0668
192	2.0331	73.57	0.022	-0.0672
193	2.0339	80.14	0.0225	-0.0678
194	2.0348	88.97	0.0232	-0.0688
195	2.0357	98.31	0.0249	-0.0712
196	2.0365	107.56	0.0287	-0.0762
197	2.0374	114.85	0.0315	-0.0802
198	2.0383	119.16	0.0332	-0.0824
199	2.0391	119.67	0.0334	-0.0828
200	2.04	116.31	0.0332	-0.0826
201	2.0409	109.72	0.0327	-0.082
202	2.0418	100.89	0.0319	-0.0808
203	2.0426	91.3	0.0306	-0.0792
204	2.0435	82.5	0.027	-0.0742
205	2.0444	75.25	0.024	-0.0698
206	2.0452	70.88	0.0222	-0.0674
207	2.0461	70.29	0.0218	-0.0668
208	2.047	73.6	0.0219	-0.0672
209	2.0478	80.14	0.0225	-0.068
210	2.0487	88.97	0.0232	-0.069
211	2.0496	98.31	0.0249	-0.0712
212	2.0504	107.54	0.0286	-0.0762
213	2.0513	114.83	0.0315	-0.0802
214	2.0522	119.16	0.0331	-0.0824
215	2.053	119.71	0.0334	-0.0828
216	2.0539	116.29	0.0332	-0.0824
217	2.0548	109.72	0.0326	-0.0818
218	2.0556	100.89	0.0318	-0.0808
219	2.0565	91.29	0.0305	-0.0792
220	2.0574	82.53	0.027	-0.0744
221	2.0582	75.25	0.024	-0.07
222	2.0591	70.89	0.0222	-0.0676
223	2.06	70.29	0.0218	-0.067
224	2.0609	73.6	0.0221	-0.0674
225	2.0617	80.15	0.0225	-0.068
226	2.0626	89	0.0231	-0.069
227	2.0635	98.31	0.0248	-0.0712
228	2.0643	107.54	0.0285	-0.0762
229	2.0652	114.85	0.0314	-0.0802
230	2.0661	119.16	0.033	-0.0824
231	2.0669	119.67	0.0332	-0.0828
232	2.0678	116.31	0.0331	-0.0824
233	2.0687	109.74	0.0325	-0.0818
234	2.0695	100.91	0.0317	-0.0808
235	2.0704	91.32	0.0304	-0.0792
236	2.0713	82.52	0.0269	-0.0744
237	2.0721	75.25	0.0237	-0.07
238	2.073	70.89	0.0222	-0.0676
239	2.0739	70.27	0.0217	-0.067
240	2.0747	73.57	0.0219	-0.0674
241	2.0756	80.12	0.0224	-0.0682
242	2.0765	88.89	0.0232	-0.0692
243	2.0773	98.33	0.0248	-0.0712
244	2.0782	107.54	0.0284	-0.0764
245	2.0791	114.88	0.0313	-0.0802
246	2.0799	119.16	0.0329	-0.0824
247	2.0817	116.32	0.033	-0.0824
248	2.0826	109.72	0.0324	-0.0818
249	2.0834	100.96	0.0315	-0.0806
250	2.0843	91.3	0.0304	-0.0792
251	2.0852	82.53	0.0268	-0.0744
252	2.086	75.25	0.0239	-0.0702
253	2.0869	70.93	0.0222	-0.0676
254	2.0878	70.27	0.0218	-0.0672
255	2.0886	73.6	0.022	-0.0676
256	2.0895	80.14	0.0224	-0.0682
257	2.0904	88.89	0.0231	-0.0692
258	2.0912	98.35	0.0245	-0.0712
259	2.0921	107.54	0.0282	-0.0762
260	2.093	114.86	0.0313	-0.0802
261	2.0938	119.15	0.0328	-0.0824
262	2.0947	119.66	0.0331	-0.0826
263	2.0956	116.29	0.033	-0.0824
264	2.0964	109.72	0.0324	-0.0818
265	2.0973	100.96	0.0314	-0.0806
266	2.0982	91.3	0.0303	-0.0792
267	2.099	82.53	0.0269	-0.0746
268	2.0999	75.21	0.0237	-0.0702
269	2.1008	70.89	0.022	-0.0676
270	2.1016	70.25	0.0219	-0.0672
271	2.1025	73.59	0.022	-0.0676
272	2.1034	80.12	0.0223	-0.0682
273	2.1043	88.9	0.0231	-0.0694
274	2.1051	98.36	0.0245	-0.0712
275	2.106	107.54	0.0283	-0.0762
276	2.1069	114.88	0.0312	-0.0802
277	2.1077	119.16	0.0327	-0.0824
278	2.1086	119.67	0.033	-0.0826
279	2.1095	116.32	0.0328	-0.0824
280	2.1103	109.72	0.0323	-0.0818
281	2.1112	100.96	0.0315	-0.0808
282	2.1121	91.3	0.0302	-0.0792
283	2.1129	82.53	0.0269	-0.0746
284	2.1138	75.25	0.0237	-0.0702
285	2.1147	70.91	0.022	-0.0678
286	2.1155	70.27	0.0219	-0.0672
287	2.1164	73.57	0.022	-0.0676
288	2.1173	80.12	0.0224	-0.0684
289	2.1181	88.92	0.0231	-0.0694
290	2.119	98.39	0.0245	-0.0712
291	2.1199	107.54	0.0282	-0.0764
292	2.1207	114.85	0.0311	-0.0802
293	2.1216	119.15	0.0326	-0.0824
294	2.1225	119.67	0.033	-0.0826
295	2.1234	116.32	0.0327	-0.0824
296	2.1242	109.71	0.0322	-0.0818
297	2.1251	100.96	0.0313	-0.0808
298	2.126	91.27	0.0301	-0.0792
299	2.1268	82.53	0.0268	-0.0746
300	2.1277	75.23	0.0238	-0.0704
301	2.1286	70.83	0.0221	-0.0678
302	2.1294	70.24	0.0218	-0.0674
303	2.1303	73.57	0.0219	-0.0678
304	2.1312	80.12	0.0223	-0.0684
305	2.132	88.92	0.0232	-0.0694
306	2.1329	98.44	0.0243	-0.0712
307	2.1338	107.54	0.028	-0.0764
308	2.1346	114.85	0.0309	-0.0802
309	2.1355	119.15	0.0326	-0.0824
310	2.1364	119.69	0.0328	-0.0826
311	2.1372	116.29	0.0326	-0.0824
312	2.1381	109.74	0.0321	-0.0818
313	2.139	100.96	0.0313	-0.0806
314	2.1398	91.32	0.0301	-0.0792
315	2.1407	82.53	0.0268	-0.0748
316	2.1416	75.23	0.0238	-0.0704
317	2.1424	70.91	0.022	-0.068
318	2.1433	70.27	0.0218	-0.0674
319	2.1442	73.57	0.0219	-0.0678
320	2.1451	80.12	0.0223	-0.0684
321	2.1459	88.9	0.023	-0.0696
322	2.1468	98.51	0.0245	-0.0714
323	2.1477	107.54	0.0281	-0.0764
324	2.1485	114.83	0.0309	-0.0802
325	2.1494	119.16	0.0325	-0.0824
326	2.1503	119.69	0.0328	-0.0826
327	2.1511	116.31	0.0325	-0.0824
328	2.152	109.76	0.032	-0.0818
329	2.1529	100.96	0.031	-0.0808
330	2.1537	91.29	0.0301	-0.0792
331	2.1546	82.53	0.0268	-0.0748
332	2.1555	75.23	0.0238	-0.0704
333	2.1563	70.91	0.022	-0.068
334	2.1572	70.29	0.0216	-0.0676
335	2.1581	73.59	0.0219	-0.0678
336	2.1589	80.1	0.0223	-0.0686
337	2.1598	88.9	0.0231	-0.0696
338	2.1607	98.53	0.0244	-0.0714
339	2.1615	107.56	0.028	-0.0764
340	2.1624	114.85	0.0308	-0.0802
341	2.1633	119.15	0.0324	-0.0824
342	2.1641	119.67	0.0327	-0.0826
343	2.165	116.32	0.0324	-0.0824
344	2.1659	109.76	0.0319	-0.0818
345	2.1668	100.84	0.031	-0.0806
346	2.1676	91.3	0.0299	-0.0792
347	2.1685	82.53	0.0266	-0.0748
348	2.1694	75.25	0.0236	-0.0704
349	2.1702	70.89	0.0219	-0.0682
350	2.1711	70.27	0.0216	-0.0676
351	2.172	73.59	0.0219	-0.068
352	2.1728	80.1	0.0223	-0.0686
353	2.1737	88.9	0.023	-0.0696
354	2.1746	98.53	0.0243	-0.0714
355	2.1754	107.52	0.028	-0.0764
356	2.1763	114.86	0.0308	-0.0802
357	2.1772	119.15	0.0324	-0.0824
358	2.178	119.71	0.0326	-0.0826
359	2.1789	116.32	0.0324	-0.0824
360	2.1798	109.72	0.0319	-0.0818
361	2.1806	100.97	0.031	-0.0806
362	2.1815	91.32	0.0299	-0.0792
363	2.1824	82.53	0.0267	-0.0748
364	2.1832	75.25	0.0237	-0.0706
365	2.1841	70.91	0.0219	-0.068
366	2.185	70.25	0.0216	-0.0676
367	2.1859	73.57	0.0218	-0.068
368	2.1867	80.1	0.0221	-0.0688
369	2.1876	88.9	0.0231	-0.0698
370	2.1885	98.56	0.0243	-0.0714
371	2.1893	107.51	0.0278	-0.0764
372	2.1902	114.85	0.0307	-0.0804
373	2.1911	119.18	0.0322	-0.0824
374	2.1919	119.69	0.0325	-0.0826
375	2.1928	116.34	0.0324	-0.0824
376	2.1937	109.76	0.0318	-0.0818
377	2.1945	100.96	0.0309	-0.0806
378	2.1954	91.3	0.0298	-0.0792
379	2.1963	82.52	0.0266	-0.075
380	2.1971	75.25	0.0236	-0.0706
381	2.198	70.88	0.0219	-0.0682
382	2.1989	70.29	0.0215	-0.0678
383	2.1997	73.54	0.0217	-0.068
384	2.2006	80.12	0.0222	-0.0688
385	2.2015	88.9	0.023	-0.0698
386	2.2023	98.58	0.0242	-0.0714
387	2.2032	107.54	0.0278	-0.0764
388	2.2041	114.85	0.0306	-0.0804
389	2.2049	119.16	0.0321	-0.0824
390	2.2067	116.32	0.0322	-0.0824
391	2.2076	109.74	0.0317	-0.0818
392	2.2084	100.99	0.0308	-0.0808
393	2.2093	91.3	0.0297	-0.0792
394	2.2102	82.53	0.0267	-0.075
395	2.211	75.25	0.0235	-0.0706
396	2.2119	70.93	0.0219	-0.0682
397	2.2128	70.25	0.0216	-0.0678
398	2.2136	73.55	0.0219	-0.0682
399	2.2145	80.14	0.0221	-0.0688
400	2.2154	88.92	0.023	-0.07
401	2.2162	98.58	0.0241	-0.0716
402	2.2171	107.51	0.0277	-0.0764
403	2.218	114.86	0.0305	-0.0804
404	2.2188	119.15	0.0321	-0.0824
405	2.2197	119.67	0.0323	-0.0826
406	2.2206	116.32	0.0322	-0.0824
407	2.2214	109.74	0.0316	-0.0818
408	2.2223	100.97	0.0308	-0.0806
409	2.2232	91.29	0.0296	-0.0792
410	2.224	82.55	0.0266	-0.075
411	2.2249	75.26	0.0236	-0.0706
412	2.2258	70.89	0.0219	-0.0684
413	2.2266	70.29	0.0215	-0.0678
414	2.2275	73.57	0.0217	-0.0682
415	2.2284	80.12	0.0221	-0.0688
416	2.2293	88.89	0.023	-0.07
417	2.2301	98.58	0.024	-0.0716
418	2.231	107.49	0.0277	-0.0766
419	2.2319	114.83	0.0305	-0.0804
420	2.2327	119.18	0.032	-0.0824
421	2.2345	116.31	0.0321	-0.0824
422	2.2353	109.76	0.0315	-0.0818
423	2.2362	100.97	0.0307	-0.0806
424	2.2371	91.32	0.0296	-0.0792
425	2.2379	82.55	0.0266	-0.0752
426	2.2388	75.26	0.0235	-0.0708
427	2.2397	70.91	0.0217	-0.0684
428	2.2405	70.27	0.0215	-0.068
429	2.2414	73.57	0.0216	-0.0682
430	2.2423	80.1	0.0221	-0.069
431	2.2431	88.87	0.0228	-0.07
432	2.244	98.58	0.024	-0.0716
433	2.2449	107.52	0.0276	-0.0766
434	2.2457	114.85	0.0305	-0.0804
435	2.2466	119.15	0.032	-0.0824
436	2.2475	119.67	0.0322	-0.0826
437	2.2484	116.32	0.032	-0.0824
438	2.2492	109.77	0.0315	-0.0818
439	2.2501	100.96	0.0307	-0.0808
440	2.251	91.3	0.0296	-0.0792
441	2.2518	82.55	0.0266	-0.0752
442	2.2527	75.25	0.0235	-0.0708
443	2.2536	70.89	0.0217	-0.0684
444	2.2544	70.29	0.0215	-0.068
445	2.2553	73.55	0.0215	-0.0684
446	2.2562	80.12	0.022	-0.069
447	2.257	88.87	0.0229	-0.07
448	2.2579	98.53	0.024	-0.0716
449	2.2588	107.49	0.0275	-0.0766
450	2.2596	114.85	0.0304	-0.0804
451	2.2605	119.15	0.032	-0.0824
452	2.2614	119.69	0.0322	-0.0826
453	2.2622	116.32	0.032	-0.0824
454	2.2631	109.74	0.0314	-0.0818
455	2.264	100.97	0.0306	-0.0808
456	2.2648	91.35	0.0296	-0.0794
457	2.2657	82.57	0.0265	-0.0752
458	2.2666	75.23	0.0234	-0.0708
459	2.2674	70.89	0.0217	-0.0684
460	2.2683	70.29	0.0215	-0.068
461	2.2692	73.55	0.0215	-0.0684
462	2.2701	80.1	0.022	-0.069
463	2.2709	88.9	0.0228	-0.07
464	2.2718	98.53	0.024	-0.0718
465	2.2727	107.52	0.0275	-0.0766
466	2.2735	114.85	0.0303	-0.0804
467	2.2744	119.16	0.0319	-0.0824
468	2.2753	119.67	0.0321	-0.0828
469	2.2761	116.32	0.0319	-0.0824
470	2.277	109.72	0.0314	-0.0818
471	2.2779	100.99	0.0305	-0.0808
472	2.2787	91.37	0.0294	-0.0794
473	2.2796	82.55	0.0265	-0.0752
474	2.2805	75.25	0.0234	-0.071
475	2.2813	70.88	0.0218	-0.0684
476	2.2822	70.22	0.0213	-0.068
477	2.2831	73.55	0.0215	-0.0684
478	2.2839	80.1	0.022	-0.069
479	2.2848	88.87	0.0228	-0.0702
480	2.2857	98.53	0.0239	-0.0718
481	2.2865	107.52	0.0275	-0.0766
482	2.2874	114.83	0.0302	-0.0804
483	2.2883	119.15	0.0318	-0.0824
484	2.2891	119.66	0.0321	-0.0826
485	2.29	116.32	0.032	-0.0824
486	2.2909	109.77	0.0314	-0.0818
487	2.2918	100.96	0.0305	-0.0808
488	2.2926	91.35	0.0294	-0.0794
489	2.2935	82.53	0.0265	-0.0752
490	2.2944	75.23	0.0235	-0.071
491	2.2952	70.89	0.0217	-0.0686
492	2.2961	70.27	0.0214	-0.0682
493	2.297	73.55	0.0216	-0.0684
494	2.2978	80.1	0.0221	-0.0692
495	2.2987	88.89	0.0227	-0.0702
496	2.2996	98.54	0.024	-0.0718
497	2.3004	107.49	0.0274	-0.0766
498	2.3013	114.85	0.0302	-0.0804
499	2.3022	119.15	0.0318	-0.0824
500	2.303	119.69	0.0321	-0.0826
501	2.3039	116.34	0.0318	-0.0824
502	2.3048	109.77	0.0313	-0.0818
503	2.3056	100.97	0.0304	-0.0808
504	2.3065	91.35	0.0294	-0.0794
505	2.3074	82.55	0.0265	-0.0754
506	2.3082	75.26	0.0233	-0.071
507	2.3091	70.91	0.0216	-0.0686
508	2.31	70.27	0.0213	-0.0682
509	2.3109	73.57	0.0215	-0.0686
510	2.3117	80.07	0.022	-0.0692
511	2.3126	88.9	0.0227	-0.0702
512	2.3135	98.53	0.0238	-0.0718
513	2.3143	107.49	0.0273	-0.0766
514	2.3152	114.86	0.0303	-0.0804
515	2.3161	119.15	0.0317	-0.0824
516	2.3169	119.71	0.032	-0.0828
517	2.3178	116.32	0.0318	-0.0824
518	2.3187	109.77	0.0312	-0.0818
519	2.3195	100.99	0.0304	-0.0808
520	2.3204	91.37	0.0293	-0.0794
521	2.3213	82.57	0.0264	-0.0754
522	2.3221	75.28	0.0234	-0.071
523	2.323	70.91	0.0216	-0.0688
524	2.3239	70.24	0.0213	-0.0682
525	2.3247	73.57	0.0215	-0.0686
526	2.3256	80.12	0.0219	-0.0692
527	2.3265	88.9	0.0228	-0.0704
528	2.3273	98.53	0.0239	-0.072
529	2.3282	107.51	0.0272	-0.0766
530	2.3291	114.86	0.0302	-0.0806
531	2.3299	119.15	0.0316	-0.0826
532	2.3308	119.69	0.0319	-0.0828
533	2.3317	116.34	0.0317	-0.0826
534	2.3326	109.76	0.0312	-0.0818
535	2.3334	100.86	0.0303	-0.0808
536	2.3343	91.38	0.0293	-0.0794
537	2.3352	82.57	0.0263	-0.0754
538	2.336	75.26	0.0232	-0.071
539	2.3369	70.91	0.0216	-0.0688
540	2.3378	70.27	0.0212	-0.0682
541	2.3386	73.55	0.0215	-0.0686
542	2.3395	80.09	0.022	-0.0694
543	2.3404	88.87	0.0227	-0.0704
544	2.3412	98.54	0.0237	-0.072
545	2.3421	107.49	0.0271	-0.0766
546	2.343	114.83	0.0301	-0.0806
547	2.3438	119.18	0.0315	-0.0826
548	2.3447	119.69	0.0318	-0.0828
549	2.3456	116.31	0.0316	-0.0826
550	2.3464	109.79	0.0311	-0.0818
551	2.3473	101.01	0.0302	-0.0808
552	2.3482	91.38	0.0292	-0.0794
553	2.349	82.58	0.0263	-0.0756
554	2.3499	75.26	0.0233	-0.0712
555	2.3508	70.91	0.0216	-0.0688
556	2.3516	70.27	0.0213	-0.0684
557	2.3525	73.57	0.0215	-0.0686
558	2.3534	80.1	0.022	-0.0694
559	2.3543	88.87	0.0226	-0.0704
560	2.3551	98.54	0.0237	-0.072
561	2.356	107.49	0.0271	-0.0766
562	2.3569	114.85	0.03	-0.0806
563	2.3577	119.13	0.0315	-0.0826
564	2.3586	119.69	0.0318	-0.0828
565	2.3595	116.34	0.0315	-0.0826
566	2.3603	109.79	0.031	-0.0818
567	2.3612	101.01	0.0302	-0.0808
568	2.3621	91.38	0.0292	-0.0794
569	2.3629	82.57	0.0264	-0.0756
570	2.3638	75.28	0.0233	-0.0712
571	2.3647	70.93	0.0216	-0.0688
572	2.3655	70.25	0.0213	-0.0684
573	2.3664	73.55	0.0215	-0.0688
574	2.3673	80.09	0.0219	-0.0694
575	2.3681	88.87	0.0226	-0.0706
576	2.369	98.56	0.0237	-0.072
577	2.3699	107.49	0.0272	-0.0768
578	2.3707	114.83	0.03	-0.0806
579	2.3716	119.16	0.0315	-0.0826
580	2.3725	119.71	0.0318	-0.0828
581	2.3734	116.32	0.0315	-0.0826
582	2.3742	109.77	0.0309	-0.082
583	2.3751	100.99	0.0302	-0.0808
584	2.376	91.35	0.0291	-0.0794
585	2.3768	82.57	0.0264	-0.0756
586	2.3777	75.25	0.0231	-0.0712
587	2.3786	70.91	0.0214	-0.069
588	2.3794	70.25	0.0212	-0.0684
589	2.3803	73.54	0.0213	-0.0688
590	2.3812	80.09	0.0217	-0.0694
591	2.382	88.86	0.0226	-0.0706
592	2.3829	98.53	0.0237	-0.072
593	2.3838	107.47	0.0269	-0.0768
594	2.3846	114.86	0.0299	-0.0806
595	2.3855	119.15	0.0314	-0.0826
596	2.3864	119.69	0.0316	-0.0828
597	2.3872	116.32	0.0315	-0.0826
598	2.3881	109.81	0.0309	-0.082
599	2.389	100.99	0.03	-0.0808
600	2.3898	91.37	0.029	-0.0794
601	2.3907	82.62	0.0261	-0.0756
602	2.3916	75.28	0.0232	-0.0712
603	2.3924	70.91	0.0214	-0.069
604	2.3933	70.27	0.0212	-0.0686
605	2.3942	73.54	0.0212	-0.0688
606	2.3951	80.07	0.0218	-0.0696
607	2.3959	88.87	0.0226	-0.0706
608	2.3968	98.54	0.0236	-0.0722
609	2.3977	107.47	0.0269	-0.0768
610	2.3985	114.85	0.0298	-0.0806
611	2.3994	119.15	0.0313	-0.0826
612	2.4003	119.71	0.0316	-0.0828
613	2.4011	116.32	0.0314	-0.0826
614	2.402	109.79	0.0309	-0.082
615	2.4029	100.97	0.03	-0.081
616	2.4037	91.38	0.0289	-0.0794
617	2.4046	82.57	0.0262	-0.0758
618	2.4055	75.25	0.0231	-0.0714
619	2.4063	70.91	0.0214	-0.069
620	2.4072	70.24	0.0211	-0.0686
621	2.4081	73.55	0.0213	-0.069
622	2.4089	80.09	0.0217	-0.0696
623	2.4098	88.86	0.0224	-0.0706
624	2.4107	98.51	0.0236	-0.0722
625	2.4115	107.47	0.0269	-0.0768
626	2.4124	114.83	0.0298	-0.0808
627	2.4133	119.15	0.0313	-0.0828
628	2.4141	119.71	0.0315	-0.083
629	2.415	116.34	0.0313	-0.0826
630	2.4159	109.77	0.0308	-0.082
631	2.4168	101.02	0.03	-0.081
632	2.4176	91.38	0.0289	-0.0796
633	2.4185	82.57	0.0263	-0.0758
634	2.4194	75.28	0.0231	-0.0714
635	2.4202	70.91	0.0214	-0.069
636	2.4211	70.25	0.0212	-0.0686
637	2.422	73.55	0.0212	-0.069
638	2.4228	80.09	0.0217	-0.0696
639	2.4237	88.84	0.0225	-0.0708
640	2.4246	98.54	0.0235	-0.0722
641	2.4254	107.51	0.0268	-0.0768
642	2.4263	114.85	0.0296	-0.0808
643	2.4272	119.13	0.0312	-0.0828
644	2.428	119.69	0.0314	-0.083
645	2.4289	116.34	0.0313	-0.0826
646	2.4298	109.79	0.0307	-0.082
647	2.4306	100.99	0.03	-0.081
648	2.4315	91.42	0.0289	-0.0796
649	2.4324	82.62	0.0262	-0.0758
650	2.4332	75.28	0.0231	-0.0714
651	2.4341	70.91	0.0214	-0.069
652	2.435	70.27	0.021	-0.0686
653	2.4359	73.54	0.0213	-0.069
654	2.4367	80.09	0.0217	-0.0698
655	2.4376	88.86	0.0224	-0.0708
656	2.4385	98.53	0.0235	-0.0724
657	2.4393	107.49	0.027	-0.0768
658	2.4402	114.83	0.0298	-0.0808
659	2.4411	119.15	0.0312	-0.0828
660	2.4419	119.66	0.0314	-0.083
661	2.4428	116.37	0.0312	-0.0826
662	2.4437	109.77	0.0307	-0.082
663	2.4445	101.01	0.0299	-0.081
664	2.4454	91.37	0.0287	-0.0796
665	2.4463	82.65	0.0261	-0.076
666	2.4471	75.25	0.0231	-0.0716
667	2.448	70.91	0.0213	-0.0692
668	2.4489	70.25	0.021	-0.0686
669	2.4497	73.55	0.0212	-0.069
670	2.4506	80.09	0.0216	-0.0698
671	2.4515	88.87	0.0223	-0.0708
672	2.4523	98.53	0.0235	-0.0722
673	2.4532	107.44	0.0267	-0.0768
674	2.4541	114.83	0.0296	-0.0808
675	2.4549	119.13	0.0311	-0.0828
676	2.4558	119.69	0.0314	-0.083
677	2.4567	116.37	0.0312	-0.0828
678	2.4576	109.81	0.0306	-0.0822
679	2.4584	101.01	0.0298	-0.081
680	2.4593	91.35	0.0288	-0.0796
681	2.4602	82.62	0.0261	-0.076
682	2.461	75.25	0.023	-0.0716
683	2.4619	70.91	0.0214	-0.0692
684	2.4628	70.22	0.021	-0.0688
685	2.4636	73.64	0.0212	-0.0692
686	2.4645	80.1	0.0215	-0.0698
687	2.4654	88.87	0.0223	-0.0708
688	2.4662	98.54	0.0235	-0.0724
689	2.4671	107.42	0.0267	-0.0768
690	2.468	114.85	0.0296	-0.0808
691	2.4688	119.13	0.031	-0.0828
692	2.4697	119.71	0.0313	-0.083
693	2.4706	116.36	0.0311	-0.0828
694	2.4714	109.79	0.0305	-0.0822
695	2.4723	101.01	0.0298	-0.081
696	2.4732	91.37	0.0287	-0.0796
697	2.474	82.63	0.026	-0.076
698	2.4749	75.29	0.0228	-0.0716
699	2.4758	70.89	0.0213	-0.0692
700	2.4766	70.27	0.0209	-0.0688
701	2.4775	73.52	0.0212	-0.0692
702	2.4784	80.07	0.0217	-0.0698
703	2.4793	88.84	0.0224	-0.071
704	2.4801	98.54	0.0235	-0.0724
705	2.481	107.42	0.0266	-0.077
706	2.4819	114.83	0.0295	-0.0808
707	2.4827	119.15	0.0309	-0.0828
708	2.4836	119.69	0.0313	-0.083
709	2.4845	116.36	0.031	-0.0828
710	2.4853	109.79	0.0305	-0.0822
711	2.4862	101.01	0.0297	-0.0812
712	2.4871	91.38	0.0286	-0.0798
713	2.4879	82.67	0.0261	-0.076
714	2.4888	75.28	0.023	-0.0716
715	2.4897	70.91	0.0213	-0.0692
716	2.4905	70.27	0.0211	-0.0688
717	2.4914	73.5	0.0212	-0.0692
718	2.4923	80.07	0.0216	-0.0698
719	2.4931	88.86	0.0222	-0.071
720	2.494	98.54	0.0233	-0.0726
721	2.4949	107.44	0.0266	-0.077
722	2.4957	114.83	0.0294	-0.0808
723	2.4966	119.16	0.0309	-0.0828
724	2.4975	119.69	0.0312	-0.083
725	2.4984	116.37	0.0311	-0.0828
726	2.4992	109.79	0.0305	-0.0822
727	2.5001	100.91	0.0296	-0.0812
728	2.501	91.38	0.0286	-0.0798
729	2.5018	82.65	0.0261	-0.076
730	2.5027	75.28	0.0229	-0.0718
731	2.5036	70.93	0.0212	-0.0694
732	2.5044	70.25	0.0208	-0.0688
733	2.5053	73.52	0.021	-0.0692
734	2.5062	80.07	0.0215	-0.07
735	2.507	88.84	0.0223	-0.071
736	2.5079	98.53	0.0233	-0.0726
737	2.5088	107.42	0.0266	-0.077
738	2.5096	114.83	0.0294	-0.0808
739	2.5105	119.15	0.0309	-0.0828
740	2.5114	119.69	0.0312	-0.083
741	2.5122	116.39	0.0309	-0.0828
742	2.5131	109.79	0.0304	-0.0822
743	2.514	101.02	0.0295	-0.0812
744	2.5148	91.4	0.0285	-0.0798
745	2.5157	82.67	0.026	-0.0762
746	2.5166	75.28	0.0228	-0.0718
747	2.5174	70.91	0.0211	-0.0694
748	2.5183	70.27	0.0208	-0.069
749	2.5192	73.52	0.0211	-0.0694
750	2.5201	80.07	0.0216	-0.07
751	2.5209	88.86	0.0224	-0.071
752	2.5218	98.53	0.0233	-0.0726
753	2.5227	107.42	0.0266	-0.077
754	2.5235	114.85	0.0294	-0.081
755	2.5244	119.13	0.0309	-0.0828
756	2.5253	119.71	0.0311	-0.0832
757	2.5261	116.37	0.0309	-0.0828
758	2.527	109.79	0.0304	-0.0822
759	2.5279	101.02	0.0295	-0.0812
760	2.5287	91.4	0.0285	-0.0798
761	2.5296	82.68	0.0259	-0.0762
762	2.5305	75.28	0.0229	-0.0718
763	2.5313	70.93	0.0212	-0.0694
764	2.5322	70.25	0.021	-0.069
765	2.5331	73.52	0.0211	-0.0694
766	2.5339	80.07	0.0215	-0.07
767	2.5348	88.84	0.0223	-0.071
768	2.5357	98.51	0.0232	-0.0726
769	2.5365	107.42	0.0265	-0.077
770	2.5374	114.85	0.0293	-0.081
771	2.5383	119.15	0.0308	-0.083
772	2.5391	119.71	0.031	-0.0832
773	2.54	116.37	0.0309	-0.083
774	2.5409	109.77	0.0304	-0.0822
775	2.5418	101.02	0.0295	-0.0812
776	2.5426	91.4	0.0285	-0.0798
777	2.5435	82.65	0.0259	-0.0764
778	2.5444	75.25	0.0228	-0.0718
779	2.5452	70.91	0.0211	-0.0694
780	2.5461	70.27	0.0209	-0.069
781	2.547	73.5	0.0211	-0.0694
782	2.5478	80.06	0.0216	-0.0702
783	2.5487	88.86	0.0222	-0.0712
784	2.5496	98.53	0.0233	-0.0728
785	2.5504	107.41	0.0265	-0.0772
786	2.5513	114.83	0.0294	-0.081
787	2.5522	119.13	0.0308	-0.083
788	2.553	119.69	0.0311	-0.0832
789	2.5539	116.39	0.0308	-0.083
790	2.5548	109.79	0.0303	-0.0822
791	2.5556	101.02	0.0295	-0.0812
792	2.5565	91.4	0.0284	-0.0798
793	2.5574	82.67	0.0259	-0.0762
794	2.5582	75.26	0.0228	-0.0718
795	2.5591	70.91	0.0212	-0.0694
796	2.56	70.24	0.0207	-0.069
797	2.5609	73.54	0.0211	-0.0694
798	2.5617	80.06	0.0214	-0.07
799	2.5626	88.84	0.0221	-0.0712
800	2.5635	98.53	0.0233	-0.0728
801	2.5643	107.39	0.0264	-0.077
802	2.5652	114.81	0.0293	-0.081
803	2.5661	119.15	0.0307	-0.083
804	2.5669	119.71	0.031	-0.0832
805	2.5678	116.37	0.0308	-0.083
806	2.5687	109.79	0.0304	-0.0824
807	2.5695	101.02	0.0294	-0.0812
808	2.5704	91.38	0.0284	-0.0798
809	2.5713	82.68	0.0259	-0.0764
810	2.5721	75.28	0.0228	-0.072
811	2.573	70.91	0.0212	-0.0696
812	2.5739	70.27	0.0208	-0.069
813	2.5747	73.49	0.0209	-0.0694
814	2.5756	80.07	0.0215	-0.0702
815	2.5765	88.84	0.0221	-0.0712
816	2.5773	98.53	0.0232	-0.0728
817	2.5782	107.41	0.0264	-0.0772
818	2.5791	114.83	0.0292	-0.081
819	2.5799	119.13	0.0307	-0.083
820	2.5808	119.71	0.0309	-0.0832
821	2.5817	116.39	0.0308	-0.083
822	2.5826	109.82	0.0303	-0.0822
823	2.5834	101.02	0.0294	-0.0812
824	2.5843	91.4	0.0284	-0.0798
825	2.5852	82.67	0.0258	-0.0764
826	2.586	75.28	0.0227	-0.072
827	2.5869	70.93	0.0211	-0.0696
828	2.5878	70.25	0.0209	-0.0692
829	2.5886	73.49	0.021	-0.0696
830	2.5895	80.06	0.0214	-0.0702
831	2.5904	88.84	0.0221	-0.0714
832	2.5912	98.53	0.0231	-0.0728
833	2.5921	107.41	0.0262	-0.0772
834	2.593	114.81	0.0292	-0.0812
835	2.5938	119.15	0.0306	-0.083
836	2.5947	119.69	0.0309	-0.0832
837	2.5956	116.39	0.0307	-0.083
838	2.5964	109.82	0.0301	-0.0824
839	2.5973	101.04	0.0293	-0.0812
840	2.5982	91.42	0.0282	-0.0798
841	2.599	82.67	0.0258	-0.0764
842	2.5999	75.26	0.0227	-0.072
843	2.6008	70.91	0.0209	-0.0696
844	2.6016	70.24	0.0207	-0.0692
845	2.6025	73.5	0.0208	-0.0696
846	2.6034	80.04	0.0213	-0.0702
847	2.6043	88.84	0.0222	-0.0714
848	2.6051	98.53	0.0231	-0.0728
849	2.606	107.41	0.0261	-0.0772
850	2.6069	114.83	0.0291	-0.0812
851	2.6077	119.13	0.0305	-0.083
852	2.6086	119.67	0.0308	-0.0832
853	2.6095	116.37	0.0306	-0.083
854	2.6103	109.82	0.03	-0.0824
855	2.6112	101.04	0.0291	-0.0814
856	2.6121	91.4	0.0282	-0.08
857	2.6129	82.58	0.0256	-0.0764
858	2.6138	75.28	0.0227	-0.072
859	2.6147	70.93	0.0211	-0.0696
860	2.6155	70.25	0.0208	-0.0692
861	2.6164	73.5	0.0208	-0.0696
862	2.6173	80.07	0.0213	-0.0704
863	2.6181	88.86	0.022	-0.0714
864	2.619	98.51	0.023	-0.0728
865	2.6199	107.39	0.0262	-0.0772
866	2.6207	114.81	0.0291	-0.0812
867	2.6216	119.15	0.0305	-0.083
868	2.6225	119.72	0.0308	-0.0834
869	2.6234	116.39	0.0306	-0.083
870	2.6242	109.81	0.03	-0.0824
871	2.6251	101.02	0.0293	-0.0814
872	2.626	91.4	0.0281	-0.08
873	2.6268	82.67	0.0256	-0.0766
874	2.6277	75.29	0.0226	-0.0722
875	2.6286	70.93	0.0208	-0.0698
876	2.6294	70.27	0.0207	-0.0692
877	2.6303	73.5	0.0207	-0.0696
878	2.6312	80.06	0.0211	-0.0704
879	2.632	88.84	0.022	-0.0714
880	2.6329	98.56	0.0231	-0.073
881	2.6338	107.41	0.0261	-0.0772
882	2.6346	114.75	0.0289	-0.0812
883	2.6355	119.13	0.0304	-0.0832
884	2.6364	119.71	0.0307	-0.0834
885	2.6372	116.39	0.0305	-0.083
886	2.6381	109.87	0.0299	-0.0824
887	2.639	101.04	0.0292	-0.0814
888	2.6398	91.4	0.0281	-0.08
889	2.6407	82.67	0.0258	-0.0766
890	2.6416	75.31	0.0225	-0.0722
891	2.6424	70.91	0.0209	-0.0698
892	2.6433	70.24	0.0206	-0.0694
893	2.6442	73.5	0.0207	-0.0698
894	2.6451	80.01	0.0211	-0.0704
895	2.6459	88.84	0.022	-0.0714
896	2.6468	98.53	0.0229	-0.073
897	2.6477	107.39	0.0259	-0.0772
898	2.6485	114.78	0.0288	-0.0812
899	2.6494	119.13	0.0303	-0.0832
900	2.6503	119.71	0.0306	-0.0834
901	2.6511	116.39	0.0304	-0.0832
902	2.652	109.87	0.0299	-0.0826
903	2.6529	101.02	0.0291	-0.0814
904	2.6537	91.4	0.028	-0.08
905	2.6546	82.62	0.0255	-0.0764
906	2.6555	75.33	0.0225	-0.0722
907	2.6563	70.91	0.0208	-0.0698
908	2.6572	70.25	0.0205	-0.0694
909	2.6581	73.5	0.0206	-0.0698
910	2.6589	79.99	0.0212	-0.0704
911	2.6598	88.87	0.0219	-0.0716
912	2.6607	98.51	0.0228	-0.073
913	2.6615	107.41	0.026	-0.0774
914	2.6624	114.76	0.0288	-0.0812
915	2.6633	119.15	0.0303	-0.0832
916	2.6641	119.72	0.0306	-0.0834
917	2.665	116.41	0.0305	-0.0832
918	2.6659	109.85	0.0299	-0.0826
919	2.6668	100.91	0.0291	-0.0814
920	2.6676	91.4	0.028	-0.08
921	2.6685	82.57	0.0255	-0.0766
922	2.6694	75.31	0.0224	-0.0722
923	2.6702	70.93	0.0207	-0.0698
924	2.6711	70.25	0.0205	-0.0694
925	2.672	73.49	0.0207	-0.0698
926	2.6728	79.99	0.0211	-0.0704
927	2.6737	88.84	0.0218	-0.0716
928	2.6746	98.53	0.0229	-0.073
929	2.6754	107.38	0.026	-0.0774
930	2.6763	114.76	0.0288	-0.0812
931	2.6772	119.13	0.0303	-0.0832
932	2.678	119.69	0.0307	-0.0834
933	2.6789	116.39	0.0304	-0.0832
934	2.6798	109.87	0.0298	-0.0826
935	2.6806	101.04	0.029	-0.0816
936	2.6815	91.4	0.0279	-0.0802
937	2.6824	82.67	0.0256	-0.0768
938	2.6832	75.31	0.0225	-0.0722
939	2.6841	70.93	0.0208	-0.0698
940	2.685	70.25	0.0205	-0.0694
941	2.6859	73.47	0.0206	-0.0698
942	2.6867	79.97	0.0212	-0.0706
943	2.6876	88.81	0.0217	-0.0716
944	2.6885	98.49	0.0229	-0.0732
945	2.6893	107.38	0.0259	-0.0774
946	2.6902	114.78	0.0288	-0.0812
947	2.6911	119.15	0.0303	-0.0832
948	2.6919	119.72	0.0306	-0.0834
949	2.6928	116.36	0.0304	-0.0832
950	2.6937	109.85	0.0298	-0.0826
951	2.6945	101.04	0.029	-0.0816
952	2.6954	91.42	0.0279	-0.0802
953	2.6963	82.67	0.0256	-0.0768
954	2.6971	75.33	0.0225	-0.0724
955	2.698	70.93	0.0208	-0.07
956	2.6989	70.27	0.0204	-0.0694
957	2.6997	73.5	0.0206	-0.0698
958	2.7006	80.01	0.0209	-0.0706
959	2.7015	88.84	0.0218	-0.0716
960	2.7023	98.53	0.0228	-0.0732
961	2.7032	107.39	0.026	-0.0774
962	2.7041	114.75	0.0288	-0.0814
963	2.7049	119.16	0.0303	-0.0832
964	2.7058	119.67	0.0306	-0.0834
965	2.7067	116.37	0.0304	-0.0832
966	2.7076	109.85	0.0298	-0.0826
967	2.7084	101.04	0.029	-0.0816
968	2.7093	91.43	0.0278	-0.0802
969	2.7102	82.7	0.0256	-0.0768
970	2.711	75.34	0.0225	-0.0724
971	2.7119	70.93	0.0206	-0.07
972	2.7128	70.22	0.0205	-0.0694
973	2.7136	73.49	0.0207	-0.07
974	2.7145	79.99	0.0211	-0.0706
975	2.7154	88.84	0.0217	-0.0716
976	2.7162	98.53	0.0228	-0.0732
977	2.7171	107.38	0.0258	-0.0774
978	2.718	114.76	0.0287	-0.0814
979	2.7188	119.15	0.0302	-0.0834
980	2.7197	119.69	0.0305	-0.0836
981	2.7206	116.39	0.0303	-0.0832
982	2.7214	109.87	0.0298	-0.0826
983	2.7223	101.05	0.029	-0.0816
984	2.7232	91.42	0.0278	-0.0802
985	2.724	82.57	0.0254	-0.0766
986	2.7249	75.34	0.0223	-0.0724
987	2.7258	70.91	0.0208	-0.07
988	2.7266	70.25	0.0203	-0.0694
989	2.7275	73.5	0.0207	-0.07
990	2.7284	80.01	0.021	-0.0706
991	2.7293	88.81	0.0218	-0.0716
992	2.7301	98.51	0.0229	-0.0732
993	2.731	107.39	0.0258	-0.0774
994	2.7319	114.76	0.0288	-0.0814
995	2.7327	119.13	0.0302	-0.0832
996	2.7336	119.71	0.0305	-0.0836
997	2.7345	116.39	0.0303	-0.0832
998	2.7353	109.87	0.0297	-0.0826
999	2.7362	101.05	0.0289	-0.0816
1000	2.7371	91.4	0.0278	-0.0802
1001	2.7379	82.58	0.0254	-0.0768
1002	2.7388	75.34	0.0223	-0.0724
1003	2.7397	70.93	0.0206	-0.07
1004	2.7405	70.27	0.0205	-0.0696
1005	2.7414	73.49	0.0204	-0.07
1006	2.7423	79.97	0.0209	-0.0706
1007	2.7431	88.82	0.0217	-0.0718
1008	2.744	98.51	0.0228	-0.0732
1009	2.7449	107.38	0.0257	-0.0776
1010	2.7457	114.76	0.0287	-0.0814
1011	2.7466	119.16	0.0302	-0.0834
1012	2.7475	119.69	0.0304	-0.0836
1013	2.7484	116.41	0.0302	-0.0832
1014	2.7492	109.9	0.0296	-0.0826
1015	2.7501	101.04	0.0288	-0.0816
1016	2.751	91.42	0.0278	-0.0802
1017	2.7518	82.68	0.0255	-0.077
1018	2.7527	75.33	0.0222	-0.0724
1019	2.7536	70.93	0.0206	-0.07
1020	2.7544	70.27	0.0204	-0.0696
1021	2.7553	73.5	0.0204	-0.07
1022	2.7562	79.99	0.021	-0.0706
1023	2.757	88.84	0.0217	-0.0718
1024	2.7579	98.51	0.0228	-0.0732
1025	2.7588	107.38	0.0257	-0.0776
1026	2.7596	114.75	0.0286	-0.0814
1027	2.7605	119.15	0.0301	-0.0834
1028	2.7614	119.72	0.0304	-0.0836
1029	2.7622	116.39	0.0302	-0.0834
1030	2.7631	109.85	0.0296	-0.0826
1031	2.764	101.05	0.0288	-0.0816
1032	2.7648	91.42	0.0278	-0.0802
1033	2.7657	82.7	0.0255	-0.077
1034	2.7666	75.34	0.0223	-0.0724
1035	2.7674	70.91	0.0206	-0.0702
1036	2.7683	70.25	0.0204	-0.0696
1037	2.7692	73.49	0.0206	-0.07
1038	2.7701	79.97	0.0209	-0.0708
1039	2.7709	88.81	0.0217	-0.0718
1040	2.7718	98.51	0.0227	-0.0734
1041	2.7727	107.39	0.0257	-0.0776
1042	2.7735	114.75	0.0285	-0.0814
1043	2.7744	119.13	0.03	-0.0834
1044	2.7753	119.71	0.0303	-0.0836
1045	2.7761	116.39	0.0301	-0.0834
1046	2.777	109.87	0.0295	-0.0826
1047	2.7779	101.09	0.0287	-0.0816
1048	2.7787	91.42	0.0278	-0.0802
1049	2.7796	82.7	0.0254	-0.077
1050	2.7805	75.34	0.0224	-0.0726
1051	2.7813	70.89	0.0205	-0.0702
1052	2.7822	70.24	0.0203	-0.0696
1053	2.7831	73.47	0.0206	-0.0702
1054	2.7839	79.97	0.0208	-0.0708
1055	2.7848	88.81	0.0216	-0.0718
1056	2.7857	98.51	0.0228	-0.0734
1057	2.7865	107.39	0.0256	-0.0776
1058	2.7874	114.76	0.0285	-0.0816
1059	2.7883	119.13	0.03	-0.0834
1060	2.7891	119.69	0.0303	-0.0836
1061	2.79	116.41	0.03	-0.0834
1062	2.7909	109.87	0.0296	-0.0826
1063	2.7918	101.09	0.0287	-0.0816
1064	2.7926	91.43	0.0277	-0.0804
1065	2.7935	82.58	0.0253	-0.077
1066	2.7944	75.34	0.0222	-0.0726
1067	2.7952	70.93	0.0206	-0.0702
1068	2.7961	70.25	0.0203	-0.0698
1069	2.797	73.49	0.0203	-0.0702
1070	2.7978	79.99	0.0208	-0.0708
1071	2.7987	88.77	0.0216	-0.072
1072	2.7996	98.48	0.0228	-0.0734
1073	2.8004	107.38	0.0256	-0.0776
1074	2.8013	114.75	0.0285	-0.0816
1075	2.8022	119.15	0.03	-0.0836
1076	2.803	119.71	0.0304	-0.0838
1077	2.8039	116.41	0.0301	-0.0836
1078	2.8048	109.87	0.0297	-0.0828
1079	2.8056	101.05	0.0287	-0.0818
1080	2.8065	91.43	0.0278	-0.0804
1081	2.8074	82.57	0.0253	-0.077
1082	2.8082	75.34	0.0223	-0.0726
1083	2.8091	70.93	0.0206	-0.0702
1084	2.81	70.27	0.0203	-0.0698
1085	2.8109	73.47	0.0205	-0.0702
1086	2.8117	79.99	0.0208	-0.071
1087	2.8126	88.81	0.0217	-0.072
1088	2.8135	98.49	0.0226	-0.0736
1089	2.8143	107.38	0.0256	-0.0776
1090	2.8152	114.76	0.0285	-0.0816
1091	2.8161	119.13	0.0299	-0.0836
1092	2.8169	119.72	0.0303	-0.0838
1093	2.8178	116.39	0.0301	-0.0836
1094	2.8187	109.89	0.0295	-0.083
1095	2.8195	101.07	0.0287	-0.0818
1096	2.8204	91.47	0.0277	-0.0804
1097	2.8213	82.72	0.0254	-0.0772
1098	2.8221	75.33	0.0222	-0.0728
1099	2.823	70.93	0.0207	-0.0704
1100	2.8239	70.25	0.0203	-0.07
1101	2.8247	73.49	0.0203	-0.0704
1102	2.8256	79.96	0.0209	-0.071
1103	2.8265	88.76	0.0217	-0.072
1104	2.8273	98.51	0.0227	-0.0736
1105	2.8282	107.39	0.0256	-0.0778
1106	2.8291	114.75	0.0285	-0.0816
1107	2.8299	119.11	0.03	-0.0836
1108	2.8308	119.71	0.0302	-0.0838
1109	2.8317	116.39	0.03	-0.0836
1110	2.8326	109.9	0.0295	-0.083
1111	2.8334	101.02	0.0287	-0.0818
1112	2.8343	91.45	0.0277	-0.0804
1113	2.8352	82.53	0.0251	-0.077
1114	2.836	75.34	0.0221	-0.0728
1115	2.8369	70.94	0.0205	-0.0704
1116	2.8378	70.25	0.0203	-0.07
1117	2.8386	73.47	0.0203	-0.0704
1118	2.8395	79.97	0.0208	-0.071
1119	2.8404	88.72	0.0215	-0.0722
1120	2.8412	98.49	0.0225	-0.0736
1121	2.8421	107.36	0.0256	-0.0778
1122	2.843	114.75	0.0283	-0.0818
1123	2.8438	119.11	0.0298	-0.0838
1124	2.8447	119.72	0.0302	-0.084
1125	2.8456	116.41	0.03	-0.0838
1126	2.8464	109.9	0.0294	-0.083
1127	2.8473	101.14	0.0286	-0.082
1128	2.8482	91.4	0.0275	-0.0806
1129	2.849	82.57	0.0252	-0.0772
1130	2.8499	75.33	0.0221	-0.0728
1131	2.8508	70.94	0.0205	-0.0706
1132	2.8516	70.27	0.0202	-0.07
1133	2.8525	73.49	0.0203	-0.0704
1134	2.8534	79.97	0.0208	-0.0712
1135	2.8543	88.74	0.0216	-0.0722
1136	2.8551	98.46	0.0225	-0.0738
1137	2.856	107.36	0.0254	-0.0778
1138	2.8569	114.75	0.0284	-0.0818
1139	2.8577	119.15	0.0298	-0.0838
1140	2.8586	119.72	0.0301	-0.084
1141	2.8595	116.41	0.0298	-0.0838
1142	2.8603	109.9	0.0293	-0.083
1143	2.8612	101.14	0.0285	-0.082
1144	2.8621	91.45	0.0275	-0.0806
1145	2.8629	82.57	0.0252	-0.0772
1146	2.8638	75.34	0.0221	-0.073
1147	2.8647	70.94	0.0205	-0.0706
1148	2.8655	70.24	0.0201	-0.07
1149	2.8664	73.47	0.0204	-0.0706
1150	2.8673	79.99	0.0207	-0.0712
1151	2.8681	88.72	0.0216	-0.0722
1152	2.869	98.49	0.0225	-0.0738
1153	2.8699	107.34	0.0255	-0.078
1154	2.8707	114.76	0.0284	-0.082
1155	2.8716	119.11	0.0298	-0.0838
1156	2.8725	119.69	0.0302	-0.084
1157	2.8734	116.41	0.0299	-0.0838
1158	2.8742	109.89	0.0294	-0.0832
1159	2.8751	101.14	0.0286	-0.082
1160	2.876	91.43	0.0276	-0.0806
1161	2.8768	82.58	0.0252	-0.0774
1162	2.8777	75.34	0.022	-0.073
1163	2.8786	70.94	0.0204	-0.0706
1164	2.8794	70.27	0.0202	-0.0702
1165	2.8803	73.47	0.0203	-0.0706
1166	2.8812	79.96	0.0208	-0.0712
1167	2.882	88.76	0.0214	-0.0724
1168	2.8829	98.49	0.0227	-0.0738
1169	2.8838	107.39	0.0254	-0.078
1170	2.8846	114.75	0.0283	-0.082
1171	2.8855	119.11	0.0299	-0.0838
1172	2.8864	119.71	0.0301	-0.0842
1173	2.8872	116.42	0.03	-0.0838
1174	2.8881	109.9	0.0294	-0.0832
1175	2.889	101.14	0.0286	-0.0822
1176	2.8898	91.45	0.0276	-0.0808
1177	2.8907	82.7	0.0253	-0.0776
1178	2.8916	75.34	0.022	-0.073
1179	2.8924	70.93	0.0205	-0.0706
1180	2.8933	70.25	0.0202	-0.0702
1181	2.8942	73.47	0.0203	-0.0706
1182	2.8951	79.96	0.0206	-0.0714
1183	2.8959	88.74	0.0215	-0.0724
1184	2.8968	98.46	0.0225	-0.074
1185	2.8977	107.38	0.0254	-0.078
1186	2.8985	114.75	0.0282	-0.082
1187	2.8994	119.11	0.0298	-0.084
1188	2.9003	119.71	0.0301	-0.0842
1189	2.9011	116.39	0.0299	-0.0838
1190	2.902	109.92	0.0293	-0.0832
1191	2.9029	101.15	0.0286	-0.0822
1192	2.9037	91.43	0.0275	-0.0808
1193	2.9046	82.55	0.0251	-0.0774
1194	2.9055	75.36	0.0222	-0.0732
1195	2.9063	70.94	0.0205	-0.0708
1196	2.9072	70.24	0.0201	-0.0704
1197	2.9081	73.49	0.0202	-0.0706
1198	2.9089	79.96	0.0208	-0.0714
1199	2.9098	88.72	0.0215	-0.0724
1200	2.9107	98.48	0.0224	-0.074
1201	2.9115	107.36	0.0254	-0.0782
1202	2.9124	114.76	0.0282	-0.082
1203	2.9133	119.11	0.0298	-0.084
1204	2.9141	119.72	0.03	-0.0842
1205	2.915	116.42	0.0298	-0.084
1206	2.9159	109.9	0.0293	-0.0834
1207	2.9168	101.14	0.0285	-0.0822
1208	2.9176	91.45	0.0274	-0.0808
1209	2.9185	82.57	0.025	-0.0776
1210	2.9194	75.38	0.022	-0.0732
1211	2.9202	70.96	0.0205	-0.0708
1212	2.9211	70.25	0.02	-0.0704
1213	2.922	73.47	0.0201	-0.0708
1214	2.9228	79.99	0.0207	-0.0714
1215	2.9237	88.76	0.0214	-0.0724
1216	2.9246	98.48	0.0224	-0.074
1217	2.9254	107.34	0.0254	-0.0782
1218	2.9263	114.75	0.0281	-0.0822
1219	2.9272	119.11	0.0298	-0.084
1220	2.928	119.71	0.03	-0.0842
1221	2.9289	116.42	0.0298	-0.084
1222	2.9298	109.89	0.0293	-0.0834
1223	2.9306	101.12	0.0284	-0.0824
1224	2.9315	91.43	0.0274	-0.081
1225	2.9324	82.57	0.025	-0.0776
1226	2.9332	75.34	0.0219	-0.0732
1227	2.9341	70.93	0.0204	-0.0708
1228	2.935	70.25	0.0202	-0.0706
1229	2.9359	73.47	0.02	-0.0708
1230	2.9367	79.99	0.0205	-0.0716
1231	2.9376	88.71	0.0214	-0.0726
1232	2.9385	98.48	0.0225	-0.0742
1233	2.9393	107.36	0.0252	-0.0782
1234	2.9402	114.73	0.0282	-0.0822
1235	2.9411	119.13	0.0297	-0.0842
1236	2.9419	119.71	0.0299	-0.0844
1237	2.9428	116.42	0.0297	-0.0842
1238	2.9437	109.92	0.0292	-0.0834
1239	2.9445	101.15	0.0283	-0.0824
1240	2.9454	91.43	0.0274	-0.081
1241	2.9463	82.58	0.025	-0.0778
1242	2.9471	75.34	0.022	-0.0734
1243	2.948	70.96	0.0204	-0.071
1244	2.9489	70.24	0.0201	-0.0706
1245	2.9497	73.49	0.0201	-0.0708
1246	2.9506	79.96	0.0205	-0.0716
1247	2.9515	88.72	0.0213	-0.0726
1248	2.9523	98.49	0.0224	-0.0742
1249	2.9532	107.36	0.0252	-0.0782
1250	2.9541	114.71	0.0281	-0.0822
1251	2.9549	119.13	0.0296	-0.0842
1252	2.9558	119.72	0.0298	-0.0844
1253	2.9567	116.41	0.0297	-0.0842
1254	2.9576	109.89	0.0292	-0.0834
1255	2.9584	101.15	0.0282	-0.0824
1256	2.9593	91.48	0.0273	-0.081
1257	2.9602	82.57	0.025	-0.0778
1258	2.961	75.36	0.0218	-0.0734
1259	2.9619	70.94	0.0203	-0.071
1260	2.9628	70.24	0.0199	-0.0706
1261	2.9636	73.46	0.0203	-0.071
1262	2.9645	79.94	0.0206	-0.0716
1263	2.9654	88.74	0.0213	-0.0728
1264	2.9662	98.46	0.0224	-0.0742
1265	2.9671	107.33	0.0252	-0.0784
1266	2.968	114.75	0.0281	-0.0824
1267	2.9688	119.1	0.0296	-0.0842
1268	2.9697	119.72	0.0299	-0.0844
1269	2.9706	116.41	0.0298	-0.0842
1270	2.9714	109.92	0.0291	-0.0836
1271	2.9723	101.14	0.0283	-0.0826
1272	2.9732	91.45	0.0273	-0.0812
1273	2.974	82.73	0.025	-0.078
1274	2.9749	75.38	0.0219	-0.0734
1275	2.9758	70.93	0.0203	-0.0712
1276	2.9766	70.24	0.0199	-0.0706
1277	2.9775	73.47	0.0203	-0.071
1278	2.9784	79.96	0.0205	-0.0718
1279	2.9793	88.72	0.0213	-0.0728
1280	2.9801	98.48	0.0223	-0.0744
1281	2.981	107.33	0.0253	-0.0784
1282	2.9819	114.73	0.0281	-0.0824
1283	2.9827	119.11	0.0296	-0.0844
1284	2.9836	119.69	0.0298	-0.0846
1285	2.9845	116.42	0.0297	-0.0842
1286	2.9853	109.89	0.0291	-0.0836
1287	2.9862	101.14	0.0283	-0.0826
1288	2.9871	91.45	0.0273	-0.0812
1289	2.9879	82.57	0.025	-0.0778
1290	2.9888	75.36	0.0219	-0.0736
1291	2.9897	70.93	0.0203	-0.0712
1292	2.9905	70.25	0.0201	-0.0708
1293	2.9914	73.46	0.0201	-0.0712
1294	2.9923	79.96	0.0205	-0.0718
1295	2.9931	88.71	0.0212	-0.0728
1296	2.994	98.49	0.0224	-0.0744
1297	2.9949	107.38	0.0252	-0.0786
1298	2.9957	114.75	0.0281	-0.0824
1299	2.9966	119.11	0.0295	-0.0844
1300	2.9975	119.69	0.0298	-0.0846
1301	2.9984	116.42	0.0297	-0.0844
1302	2.9992	109.9	0.0291	-0.0838
1303	3.0001	101.04	0.0282	-0.0826
1304	3.001	91.45	0.0273	-0.0814
1305	3.0018	82.57	0.025	-0.078
1306	3.0027	75.38	0.0219	-0.0736
1307	3.0036	70.94	0.0203	-0.0712
1308	3.0044	70.25	0.0199	-0.0708
1309	3.0053	73.47	0.0202	-0.0712
1310	3.0062	79.97	0.0204	-0.072
1311	3.007	88.71	0.0213	-0.073
1312	3.0079	98.41	0.0222	-0.0744
1313	3.0088	107.34	0.0252	-0.0786
1314	3.0096	114.75	0.0281	-0.0826
1315	3.0105	119.13	0.0296	-0.0844
1316	3.0114	119.71	0.0298	-0.0846
1317	3.0122	116.41	0.0296	-0.0844
1318	3.0131	109.92	0.0291	-0.0838
1319	3.014	101.15	0.0283	-0.0828
1320	3.0148	91.52	0.0273	-0.0812
1321	3.0157	82.58	0.0249	-0.078
1322	3.0166	75.36	0.0219	-0.0738
1323	3.0174	70.94	0.0202	-0.0714
1324	3.0183	70.22	0.02	-0.0708
1325	3.0192	73.49	0.02	-0.0714
1326	3.0201	79.94	0.0205	-0.072
1327	3.0209	88.72	0.0212	-0.073
1328	3.0218	98.41	0.0223	-0.0746
1329	3.0227	107.34	0.0251	-0.0786
1330	3.0235	114.73	0.0281	-0.0826
1331	3.0244	119.13	0.0295	-0.0846
1332	3.0253	119.71	0.0298	-0.0848
1333	3.0261	116.41	0.0296	-0.0846
1334	3.027	109.92	0.029	-0.0838
1335	3.0279	101.14	0.0283	-0.0828
1336	3.0287	91.53	0.0272	-0.0814
1337	3.0296	82.72	0.025	-0.0784
1338	3.0305	75.38	0.0219	-0.0738
1339	3.0313	70.94	0.0201	-0.0714
1340	3.0322	70.24	0.0199	-0.071
1341	3.0331	73.46	0.02	-0.0714
1342	3.0339	79.94	0.0205	-0.072
1343	3.0348	88.71	0.0213	-0.0732
1344	3.0357	98.41	0.0223	-0.0746
1345	3.0365	107.34	0.0251	-0.0786
1346	3.0374	114.76	0.0279	-0.0826
1347	3.0383	119.1	0.0293	-0.0846
1348	3.0391	119.71	0.0296	-0.0848
1349	3.04	116.42	0.0294	-0.0844
1350	3.0409	109.9	0.029	-0.0838
1351	3.0418	101.14	0.0281	-0.0828
1352	3.0426	91.52	0.0272	-0.0814
1353	3.0435	82.58	0.0248	-0.0782
1354	3.0444	75.36	0.0218	-0.0738
1355	3.0452	70.96	0.0203	-0.0716
1356	3.0461	70.2	0.0199	-0.071
1357	3.047	73.46	0.0199	-0.0714
1358	3.0478	79.96	0.0205	-0.072
1359	3.0487	88.66	0.0213	-0.0732
1360	3.0496	98.39	0.0221	-0.0748
1361	3.0504	107.33	0.0252	-0.0788
1362	3.0513	114.73	0.0279	-0.0828
1363	3.0522	119.13	0.0295	-0.0846
1364	3.053	119.72	0.0298	-0.0848
1365	3.0539	116.41	0.0296	-0.0846
1366	3.0548	109.92	0.029	-0.0838
1367	3.0556	101.19	0.0282	-0.083
1368	3.0565	91.52	0.0272	-0.0814
1369	3.0574	82.73	0.0251	-0.0784
1370	3.0582	75.34	0.0218	-0.074
1371	3.0591	70.93	0.0202	-0.0716
1372	3.06	70.19	0.0199	-0.0712
1373	3.0609	73.47	0.0199	-0.0716
1374	3.0617	79.96	0.0204	-0.0722
1375	3.0626	88.71	0.0213	-0.0734
1376	3.0635	98.39	0.0223	-0.0748
1377	3.0643	107.33	0.025	-0.0788
1378	3.0652	114.75	0.0279	-0.0828
1379	3.0661	119.1	0.0294	-0.0846
1380	3.0669	119.74	0.0296	-0.0848
1381	3.0678	116.41	0.0295	-0.0846
1382	3.0687	109.92	0.029	-0.084
1383	3.0695	101.15	0.0281	-0.083
1384	3.0704	91.53	0.0272	-0.0816
1385	3.0713	82.55	0.0248	-0.0784
1386	3.0721	75.38	0.0219	-0.074
1387	3.073	70.94	0.0201	-0.0716
1388	3.0739	70.19	0.0198	-0.0712
1389	3.0747	73.46	0.0202	-0.0716
1390	3.0756	79.94	0.0204	-0.0724
1391	3.0765	88.72	0.0211	-0.0734
1392	3.0773	98.39	0.0223	-0.0748
1393	3.0782	107.34	0.025	-0.0788
1394	3.0791	114.73	0.0278	-0.0828
1395	3.0799	119.11	0.0293	-0.0848
1396	3.0808	119.72	0.0297	-0.085
1397	3.0817	116.45	0.0295	-0.0848
1398	3.0826	109.9	0.029	-0.0842
1399	3.0834	101.15	0.0282	-0.083
1400	3.0843	91.53	0.0272	-0.0816
1401	3.0852	82.58	0.0248	-0.0784
1402	3.086	75.38	0.0218	-0.0742
1403	3.0869	70.94	0.0202	-0.0718
1404	3.0878	70.24	0.0199	-0.0714
1405	3.0886	73.44	0.0201	-0.0716
1406	3.0895	79.94	0.0203	-0.0724
1407	3.0904	88.69	0.0211	-0.0736
1408	3.0912	98.41	0.0222	-0.075
1409	3.0921	107.29	0.0251	-0.079
1410	3.093	114.71	0.028	-0.083
1411	3.0938	119.13	0.0294	-0.085
1412	3.0947	119.72	0.0296	-0.085
1413	3.0956	116.42	0.0295	-0.0848
1414	3.0964	109.92	0.0289	-0.0842
1415	3.0973	101.19	0.0281	-0.0832
1416	3.0982	91.56	0.0272	-0.0818
1417	3.099	82.58	0.0249	-0.0784
1418	3.0999	75.38	0.0219	-0.0742
1419	3.1008	70.94	0.0201	-0.0718
1420	3.1016	70.2	0.0199	-0.0714
1421	3.1025	73.46	0.0201	-0.0718
1422	3.1034	79.96	0.0204	-0.0724
1423	3.1043	88.69	0.0212	-0.0736
1424	3.1051	98.39	0.0223	-0.075
1425	3.106	107.34	0.0251	-0.079
1426	3.1069	114.73	0.0279	-0.083
1427	3.1077	119.11	0.0295	-0.0848
1428	3.1086	119.74	0.0298	-0.0852
1429	3.1095	116.41	0.0296	-0.085
1430	3.1103	109.94	0.029	-0.0842
1431	3.1112	101.17	0.0282	-0.0832
1432	3.1121	91.53	0.0271	-0.0818
1433	3.1129	82.58	0.0248	-0.0786
1434	3.1138	75.34	0.0219	-0.0742
1435	3.1147	70.94	0.02	-0.072
1436	3.1155	70.22	0.0199	-0.0714
1437	3.1164	73.46	0.02	-0.0718
1438	3.1173	79.92	0.0205	-0.0726
1439	3.1181	88.71	0.0213	-0.0736
1440	3.119	98.38	0.0222	-0.0752
1441	3.1199	107.34	0.025	-0.079
1442	3.1207	114.71	0.028	-0.083
1443	3.1216	119.11	0.0295	-0.085
1444	3.1225	119.72	0.0297	-0.0852
1445	3.1234	116.44	0.0295	-0.085
1446	3.1242	109.92	0.0291	-0.0844
1447	3.1251	101.17	0.0282	-0.0832
1448	3.126	91.52	0.0272	-0.082
1449	3.1268	82.57	0.0247	-0.0786
1450	3.1277	75.39	0.0218	-0.0744
1451	3.1286	70.98	0.02	-0.072
1452	3.1294	70.22	0.0198	-0.0716
1453	3.1303	73.47	0.0201	-0.072
1454	3.1312	79.96	0.0206	-0.0726
1455	3.132	88.69	0.0212	-0.0738
1456	3.1329	98.39	0.0222	-0.0752
1457	3.1338	107.34	0.0251	-0.0792
1458	3.1346	114.71	0.028	-0.0832
1459	3.1355	119.13	0.0293	-0.085
1460	3.1364	119.72	0.0297	-0.0854
1461	3.1372	116.42	0.0296	-0.085
1462	3.1381	109.94	0.029	-0.0844
1463	3.139	101.19	0.0282	-0.0834
1464	3.1398	91.56	0.0272	-0.082
1465	3.1407	82.73	0.0249	-0.079
1466	3.1416	75.36	0.0218	-0.0744
1467	3.1424	70.96	0.0203	-0.072
1468	3.1433	70.2	0.0199	-0.0716
1469	3.1442	73.44	0.02	-0.072
1470	3.1451	79.92	0.0206	-0.0726
1471	3.1459	88.69	0.0213	-0.0736
1472	3.1468	98.36	0.0222	-0.0752
1473	3.1477	107.34	0.0251	-0.0792
1474	3.1485	114.71	0.0279	-0.0832
1475	3.1494	119.13	0.0294	-0.0852
1476	3.1503	119.71	0.0297	-0.0852
1477	3.1511	116.44	0.0295	-0.085
1478	3.152	109.94	0.0291	-0.0844
1479	3.1529	101.17	0.0282	-0.0834
1480	3.1537	91.53	0.0273	-0.082
1481	3.1546	82.75	0.0251	-0.079
1482	3.1555	75.39	0.0218	-0.0744
1483	3.1563	70.94	0.0203	-0.0722
1484	3.1572	70.22	0.02	-0.0716
1485	3.1581	73.46	0.0199	-0.072
1486	3.1589	79.92	0.0205	-0.0728
1487	3.1598	88.68	0.0213	-0.0738
1488	3.1607	98.39	0.0224	-0.0752
1489	3.1615	107.31	0.025	-0.0792
1490	3.1624	114.71	0.028	-0.0832
1491	3.1633	119.11	0.0294	-0.0852
1492	3.1641	119.72	0.0296	-0.0854
1493	3.165	116.45	0.0295	-0.085
1494	3.1659	109.92	0.0289	-0.0844
1495	3.1668	101.07	0.0281	-0.0834
1496	3.1676	91.55	0.0272	-0.082
1497	3.1685	82.75	0.0251	-0.079
1498	3.1694	75.38	0.0219	-0.0744
1499	3.1702	70.96	0.0201	-0.0722
1500	3.1711	70.2	0.0198	-0.0716
1501	3.172	73.44	0.0201	-0.0722
1502	3.1728	79.92	0.0204	-0.0728
1503	3.1737	88.68	0.0213	-0.0738
1504	3.1746	98.38	0.0223	-0.0754
1505	3.1754	107.33	0.0251	-0.0794
1506	3.1763	114.71	0.0279	-0.0832
1507	3.1772	119.13	0.0295	-0.0852
1508	3.178	119.71	0.0297	-0.0854
1509	3.1789	116.42	0.0294	-0.0852
1510	3.1798	109.94	0.0289	-0.0846
1511	3.1806	101.17	0.0281	-0.0834
1512	3.1815	91.53	0.027	-0.082
1513	3.1824	82.53	0.0248	-0.0788
1514	3.1832	75.36	0.0219	-0.0746
1515	3.1841	70.96	0.0201	-0.0722
1516	3.185	70.2	0.0199	-0.0718
1517	3.1859	73.46	0.02	-0.0722
1518	3.1867	79.94	0.0205	-0.0728
1519	3.1876	88.68	0.0213	-0.074
1520	3.1885	98.35	0.0222	-0.0754
1521	3.1893	107.33	0.0251	-0.0794
1522	3.1902	114.73	0.028	-0.0834
1523	3.1911	119.1	0.0293	-0.0852
1524	3.1919	119.74	0.0296	-0.0856
1525	3.1928	116.44	0.0295	-0.0854
1526	3.1937	109.95	0.029	-0.0846
1527	3.1945	101.2	0.0282	-0.0836
1528	3.1954	91.55	0.0271	-0.0822
1529	3.1963	82.6	0.0249	-0.0788
1530	3.1971	75.39	0.0218	-0.0746
1531	3.198	70.98	0.0203	-0.0722
1532	3.1989	70.22	0.0199	-0.0718
1533	3.1997	73.42	0.0199	-0.0722
1534	3.2006	79.94	0.0204	-0.073
1535	3.2015	88.68	0.0214	-0.074
1536	3.2023	98.39	0.0223	-0.0756
1537	3.2032	107.24	0.025	-0.0794
1538	3.2041	114.71	0.028	-0.0834
1539	3.2049	119.11	0.0294	-0.0854
1540	3.2058	119.71	0.0296	-0.0856
1541	3.2067	116.45	0.0294	-0.0854
1542	3.2076	109.94	0.0289	-0.0846
1543	3.2084	101.2	0.0282	-0.0836
1544	3.2093	91.55	0.0271	-0.0822
1545	3.2102	82.6	0.025	-0.079
1546	3.211	75.38	0.0219	-0.0748
1547	3.2119	70.94	0.0201	-0.0724
1548	3.2128	70.22	0.02	-0.0718
1549	3.2136	73.41	0.0202	-0.0722
1550	3.2145	79.94	0.0205	-0.073
1551	3.2154	88.68	0.0213	-0.074
1552	3.2162	98.39	0.0224	-0.0756
1553	3.2171	107.26	0.0251	-0.0796
1554	3.218	114.71	0.028	-0.0836
1555	3.2188	119.11	0.0295	-0.0854
1556	3.2197	119.72	0.0298	-0.0856
1557	3.2206	116.47	0.0295	-0.0854
1558	3.2214	109.94	0.029	-0.0848
1559	3.2223	101.2	0.0282	-0.0838
1560	3.2232	91.56	0.0271	-0.0824
1561	3.224	82.63	0.0249	-0.079
1562	3.2249	75.38	0.0218	-0.0748
1563	3.2258	70.94	0.0203	-0.0724
1564	3.2266	70.2	0.0199	-0.072
1565	3.2275	73.44	0.0202	-0.0724
1566	3.2284	79.89	0.0206	-0.073
1567	3.2293	88.69	0.0213	-0.0742
1568	3.2301	98.36	0.0223	-0.0756
1569	3.231	107.24	0.0251	-0.0796
1570	3.2319	114.7	0.028	-0.0836
1571	3.2327	119.11	0.0295	-0.0854
1572	3.2336	119.72	0.0297	-0.0858
1573	3.2345	116.49	0.0295	-0.0854
1574	3.2353	109.9	0.0291	-0.0848
1575	3.2362	101.17	0.0282	-0.0838
1576	3.2371	91.58	0.0272	-0.0824
1577	3.2379	82.6	0.0249	-0.0792
1578	3.2388	75.36	0.022	-0.0748
1579	3.2397	70.96	0.0203	-0.0724
1580	3.2405	70.2	0.02	-0.072
1581	3.2414	73.42	0.0199	-0.0724
1582	3.2423	79.91	0.0205	-0.0732
1583	3.2431	88.68	0.0213	-0.0742
1584	3.244	98.39	0.0223	-0.0756
1585	3.2449	107.24	0.025	-0.0796
1586	3.2457	114.71	0.0279	-0.0836
1587	3.2466	119.11	0.0294	-0.0856
1588	3.2475	119.72	0.0297	-0.0858
1589	3.2484	116.47	0.0295	-0.0856
1590	3.2492	109.94	0.029	-0.085
1591	3.2501	101.2	0.0281	-0.0838
1592	3.251	91.56	0.0272	-0.0824
1593	3.2518	82.65	0.0249	-0.0792
1594	3.2527	75.39	0.022	-0.075
1595	3.2536	70.96	0.0204	-0.0726
1596	3.2544	70.22	0.02	-0.0722
1597	3.2553	73.42	0.0203	-0.0726
1598	3.2562	79.92	0.0205	-0.0732
1599	3.257	88.66	0.0213	-0.0744
1600	3.2579	98.36	0.0224	-0.0758
1601	3.2588	107.24	0.0251	-0.0798
1602	3.2596	114.7	0.0279	-0.0838
1603	3.2605	119.13	0.0294	-0.0856
1604	3.2614	119.72	0.0298	-0.0858
1605	3.2622	116.45	0.0296	-0.0856
1606	3.2631	109.95	0.029	-0.085
1607	3.264	101.2	0.0282	-0.0838
1608	3.2648	91.56	0.0272	-0.0824
1609	3.2657	82.6	0.025	-0.0792
1610	3.2666	75.39	0.0219	-0.075
1611	3.2674	70.86	0.0203	-0.0726
1612	3.2683	70.24	0.0201	-0.0722
1613	3.2692	73.39	0.0201	-0.0726
1614	3.2701	79.94	0.0206	-0.0734
1615	3.2709	88.68	0.0213	-0.0744
1616	3.2718	98.35	0.0224	-0.0758
1617	3.2727	107.26	0.0252	-0.0798
1618	3.2735	114.7	0.0281	-0.0838
1619	3.2744	119.11	0.0294	-0.0856
1620	3.2753	119.72	0.0297	-0.086
1621	3.2761	116.45	0.0296	-0.0856
1622	3.277	109.94	0.0291	-0.085
1623	3.2779	101.19	0.0282	-0.084
1624	3.2787	91.58	0.0272	-0.0826
1625	3.2796	82.8	0.0251	-0.0798
1626	3.2805	75.38	0.0219	-0.075
1627	3.2813	70.96	0.0202	-0.0728
1628	3.2822	70.24	0.0201	-0.0724
1629	3.2831	73.41	0.0201	-0.0726
1630	3.2839	79.91	0.0207	-0.0734
1631	3.2848	88.68	0.0213	-0.0744
1632	3.2857	98.36	0.0225	-0.0758
1633	3.2865	107.26	0.0251	-0.0798
1634	3.2874	114.7	0.028	-0.0838
1635	3.2883	119.1	0.0294	-0.0858
1636	3.2891	119.71	0.0297	-0.086
1637	3.29	116.5	0.0295	-0.0858
1638	3.2909	109.94	0.0291	-0.085
1639	3.2918	101.22	0.0282	-0.084
1640	3.2926	91.58	0.0272	-0.0826
1641	3.2935	82.58	0.0251	-0.0794
1642	3.2944	75.38	0.022	-0.0752
1643	3.2952	70.96	0.0204	-0.0728
1644	3.2961	70.24	0.02	-0.0724
1645	3.297	73.41	0.0201	-0.0728
1646	3.2978	79.89	0.0206	-0.0734
1647	3.2987	88.68	0.0213	-0.0746
1648	3.2996	98.35	0.0224	-0.076
1649	3.3004	107.26	0.0251	-0.08
1650	3.3013	114.7	0.0281	-0.084
1651	3.3022	119.1	0.0294	-0.0858
1652	3.303	119.72	0.0298	-0.0862
1653	3.3039	116.49	0.0295	-0.0858
1654	3.3048	109.94	0.0289	-0.085
1655	3.3056	101.2	0.0281	-0.0842
1656	3.3065	91.55	0.0272	-0.0828
1657	3.3074	82.6	0.0249	-0.0794
1658	3.3082	75.38	0.022	-0.0752
1659	3.3091	70.94	0.0205	-0.073
1660	3.31	70.22	0.0199	-0.0724
1661	3.3109	73.41	0.0203	-0.0728
1662	3.3117	79.92	0.0206	-0.0736
1663	3.3126	88.66	0.0214	-0.0746
1664	3.3135	98.38	0.0225	-0.076
1665	3.3143	107.21	0.0252	-0.08
1666	3.3152	114.68	0.028	-0.084
1667	3.3161	119.11	0.0295	-0.0858
1668	3.3169	119.71	0.0298	-0.0862
1669	3.3178	116.5	0.0295	-0.086
1670	3.3187	109.97	0.0289	-0.0852
1671	3.3195	101.2	0.0282	-0.0842
1672	3.3204	91.58	0.0272	-0.0828
1673	3.3213	82.83	0.0252	-0.08
1674	3.3221	75.39	0.022	-0.0752
1675	3.323	70.96	0.0203	-0.073
1676	3.3239	70.22	0.0201	-0.0724
1677	3.3247	73.41	0.0203	-0.073
1678	3.3256	79.91	0.0206	-0.0736
1679	3.3265	88.66	0.0213	-0.0746
1680	3.3273	98.35	0.0225	-0.0762
1681	3.3282	107.24	0.0252	-0.08
1682	3.3291	114.71	0.028	-0.084
1683	3.3299	119.11	0.0294	-0.086
1684	3.3308	119.72	0.0297	-0.0862
1685	3.3317	116.47	0.0295	-0.086
1686	3.3326	109.95	0.029	-0.0852
1687	3.3334	101.07	0.0281	-0.0842
1688	3.3343	91.58	0.0272	-0.0828
1689	3.3352	82.6	0.0249	-0.0796
1690	3.336	75.39	0.022	-0.0754
1691	3.3369	70.96	0.0203	-0.073
1692	3.3378	70.22	0.02	-0.0726
1693	3.3386	73.41	0.0203	-0.073
1694	3.3395	79.92	0.0206	-0.0736
1695	3.3404	88.66	0.0213	-0.0748
1696	3.3412	98.35	0.0224	-0.0762
1697	3.3421	107.24	0.0251	-0.0802
1698	3.343	114.71	0.028	-0.084
1699	3.3438	119.1	0.0293	-0.086
1700	3.3447	119.72	0.0297	-0.0862
1701	3.3456	116.47	0.0295	-0.086
1702	3.3464	109.95	0.0289	-0.0854
1703	3.3473	101.23	0.0281	-0.0844
1704	3.3482	91.56	0.0272	-0.083
1705	3.349	82.62	0.025	-0.0796
1706	3.3499	75.38	0.0219	-0.0754
1707	3.3508	70.96	0.0203	-0.0732
1708	3.3516	70.2	0.0201	-0.0726
1709	3.3525	73.39	0.0202	-0.073
1710	3.3534	79.89	0.0206	-0.0738
1711	3.3543	88.66	0.0213	-0.0748
1712	3.3551	98.35	0.0224	-0.0762
1713	3.356	107.23	0.0251	-0.0802
1714	3.3569	114.7	0.028	-0.0842
1715	3.3577	119.1	0.0295	-0.0862
1716	3.3586	119.72	0.0297	-0.0864
1717	3.3595	116.5	0.0296	-0.086
1718	3.3603	109.99	0.0291	-0.0854
1719	3.3612	101.2	0.0282	-0.0844
1720	3.3621	91.6	0.0272	-0.083
1721	3.3629	82.63	0.025	-0.0796
1722	3.3638	75.39	0.022	-0.0756
1723	3.3647	70.94	0.0202	-0.0732
1724	3.3655	70.22	0.02	-0.0728
1725	3.3664	73.39	0.0201	-0.073
1726	3.3673	79.91	0.0208	-0.0738
1727	3.3681	88.64	0.0214	-0.0748
1728	3.369	98.35	0.0223	-0.0764
1729	3.3699	107.21	0.025	-0.0802
1730	3.3707	114.7	0.028	-0.0842
1731	3.3716	119.11	0.0296	-0.0862
1732	3.3725	119.71	0.0297	-0.0864
1733	3.3734	116.49	0.0297	-0.0862
1734	3.3742	109.95	0.029	-0.0854
1735	3.3751	101.22	0.0282	-0.0844
1736	3.376	91.58	0.0272	-0.083
1737	3.3768	82.6	0.025	-0.0798
1738	3.3777	75.39	0.0221	-0.0756
1739	3.3786	70.96	0.0204	-0.0732
1740	3.3794	70.2	0.0202	-0.0728
1741	3.3803	73.39	0.0203	-0.0732
1742	3.3812	79.84	0.0206	-0.0738
1743	3.382	88.64	0.0213	-0.075
1744	3.3829	98.36	0.0224	-0.0764
1745	3.3838	107.23	0.0251	-0.0802
1746	3.3846	114.66	0.028	-0.0844
1747	3.3855	119.1	0.0295	-0.0862
1748	3.3864	119.74	0.0297	-0.0864
1749	3.3872	116.5	0.0296	-0.0862
1750	3.3881	110.02	0.0291	-0.0856
1751	3.389	101.2	0.0282	-0.0844
1752	3.3898	91.56	0.0272	-0.083
1753	3.3907	82.62	0.0249	-0.08
1754	3.3916	75.41	0.0221	-0.0756
1755	3.3924	70.94	0.0204	-0.0732
1756	3.3933	70.22	0.0199	-0.0728
1757	3.3942	73.39	0.0202	-0.0732
1758	3.3951	79.86	0.0207	-0.074
1759	3.3959	88.66	0.0213	-0.075
1760	3.3968	98.33	0.0223	-0.0764
1761	3.3977	107.21	0.0251	-0.0804
1762	3.3985	114.66	0.028	-0.0844
1763	3.3994	119.1	0.0295	-0.0862
1764	3.4003	119.72	0.0297	-0.0866
1765	3.4011	116.49	0.0295	-0.0862
1766	3.402	110.02	0.029	-0.0856
1767	3.4029	101.23	0.0282	-0.0846
1768	3.4037	91.56	0.0271	-0.0832
1769	3.4046	82.65	0.025	-0.08
1770	3.4055	75.44	0.022	-0.0758
1771	3.4063	70.94	0.0204	-0.0734
1772	3.4072	70.2	0.02	-0.073
1773	3.4081	73.41	0.0202	-0.0734
1774	3.4089	79.86	0.0207	-0.074
1775	3.4098	88.64	0.0212	-0.0752
1776	3.4107	98.35	0.0223	-0.0766
1777	3.4115	107.21	0.025	-0.0804
1778	3.4124	114.66	0.0279	-0.0844
1779	3.4133	119.1	0.0294	-0.0864
1780	3.4141	119.71	0.0296	-0.0866
1781	3.415	116.49	0.0295	-0.0862
1782	3.4159	110.02	0.0289	-0.0856
1783	3.4168	101.2	0.0281	-0.0846
1784	3.4176	91.6	0.0271	-0.0832
1785	3.4185	82.65	0.025	-0.0802
1786	3.4194	75.46	0.022	-0.0758
1787	3.4202	70.96	0.0202	-0.0734
1788	3.4211	70.24	0.02	-0.073
1789	3.422	73.39	0.0203	-0.0734
1790	3.4228	79.84	0.0206	-0.0742
1791	3.4237	88.64	0.0215	-0.0752
1792	3.4246	98.33	0.0224	-0.0766
1793	3.4254	107.21	0.025	-0.0804
1794	3.4263	114.65	0.0281	-0.0844
1795	3.4272	119.1	0.0295	-0.0864
1796	3.428	119.74	0.0297	-0.0866
1797	3.4289	116.47	0.0295	-0.0864
1798	3.4298	110.02	0.029	-0.0858
1799	3.4306	101.23	0.0282	-0.0848
1800	3.4315	91.58	0.0272	-0.0834
1801	3.4324	82.63	0.025	-0.0802
1802	3.4332	75.46	0.0219	-0.076
1803	3.4341	70.98	0.0203	-0.0736
1804	3.435	70.22	0.02	-0.073
1805	3.4359	73.41	0.0202	-0.0734
1806	3.4367	79.86	0.0207	-0.0742
1807	3.4376	88.64	0.0213	-0.0752
1808	3.4385	98.33	0.0224	-0.0766
1809	3.4393	107.21	0.025	-0.0806
1810	3.4402	114.65	0.028	-0.0846
1811	3.4411	119.11	0.0294	-0.0864
1812	3.4419	119.74	0.0296	-0.0866
1813	3.4428	116.49	0.0295	-0.0864
1814	3.4437	110.02	0.0289	-0.0858
1815	3.4445	101.23	0.0282	-0.0848
1816	3.4454	91.6	0.0271	-0.0834
1817	3.4463	82.62	0.0248	-0.08
1818	3.4471	75.44	0.0219	-0.076
1819	3.448	70.98	0.0202	-0.0736
1820	3.4489	70.22	0.0201	-0.073
1821	3.4497	73.39	0.0202	-0.0734
1822	3.4506	79.84	0.0207	-0.0742
1823	3.4515	88.66	0.0213	-0.0754
1824	3.4523	98.35	0.0223	-0.0768
1825	3.4532	107.23	0.025	-0.0806
1826	3.4541	114.65	0.028	-0.0846
1827	3.4549	119.1	0.0294	-0.0866
1828	3.4558	119.74	0.0297	-0.0868
1829	3.4567	116.5	0.0296	-0.0866
1830	3.4576	110.02	0.029	-0.0858
1831	3.4584	101.25	0.0282	-0.0848
1832	3.4593	91.6	0.0271	-0.0834
1833	3.4602	82.62	0.0249	-0.0802
1834	3.461	75.43	0.022	-0.076
1835	3.4619	70.96	0.0203	-0.0736
1836	3.4628	70.24	0.0199	-0.0732
1837	3.4636	73.37	0.0202	-0.0736
1838	3.4645	79.84	0.0206	-0.0742
1839	3.4654	88.64	0.0213	-0.0754
1840	3.4662	98.33	0.0224	-0.0768
1841	3.4671	107.23	0.0251	-0.0806
1842	3.468	114.65	0.028	-0.0846
1843	3.4688	119.11	0.0294	-0.0866
1844	3.4697	119.72	0.0297	-0.0868
1845	3.4706	116.5	0.0295	-0.0866
1846	3.4714	110.02	0.0289	-0.0858
1847	3.4723	101.22	0.0281	-0.0848
1848	3.4732	91.58	0.0272	-0.0834
1849	3.474	82.63	0.025	-0.0804
1850	3.4749	75.43	0.0219	-0.076
1851	3.4758	70.98	0.0203	-0.0738
1852	3.4766	70.22	0.02	-0.0732
1853	3.4775	73.41	0.0202	-0.0736
1854	3.4784	79.83	0.0207	-0.0744
1855	3.4793	88.63	0.0213	-0.0754
1856	3.4801	98.35	0.0222	-0.0768
1857	3.481	107.21	0.025	-0.0806
1858	3.4819	114.65	0.0279	-0.0848
1859	3.4827	119.13	0.0293	-0.0866
1860	3.4836	119.72	0.0297	-0.087
1861	3.4845	116.49	0.0294	-0.0866
1862	3.4853	110.02	0.0289	-0.086
1863	3.4862	101.2	0.0282	-0.085
1864	3.4871	91.58	0.0271	-0.0836
1865	3.4879	82.62	0.0249	-0.0804
1866	3.4888	75.44	0.0219	-0.0762
1867	3.4897	70.98	0.0203	-0.0738
1868	3.4905	70.22	0.0199	-0.0732
1869	3.4914	73.39	0.0202	-0.0738
1870	3.4923	79.87	0.0205	-0.0744
1871	3.4931	88.63	0.0213	-0.0754
1872	3.494	98.33	0.0222	-0.077
1873	3.4949	107.21	0.025	-0.0808
1874	3.4957	114.66	0.028	-0.0848
1875	3.4966	119.11	0.0294	-0.0866
1876	3.4975	119.72	0.0296	-0.087
1877	3.4984	116.49	0.0294	-0.0866
1878	3.4992	110	0.0288	-0.086
1879	3.5001	101.12	0.0281	-0.085
1880	3.501	91.6	0.0272	-0.0836
1881	3.5018	82.65	0.0251	-0.0804
1882	3.5027	75.44	0.022	-0.0762
1883	3.5036	70.96	0.0203	-0.0738
1884	3.5044	70.22	0.02	-0.0734
1885	3.5053	73.42	0.0201	-0.0738
1886	3.5062	79.83	0.0207	-0.0744
1887	3.507	88.63	0.0214	-0.0756
1888	3.5079	98.3	0.0224	-0.077
1889	3.5088	107.21	0.0249	-0.0808
1890	3.5096	114.63	0.0279	-0.0848
1891	3.5105	119.11	0.0293	-0.0868
1892	3.5114	119.72	0.0296	-0.087
1893	3.5122	116.5	0.0294	-0.0866
1894	3.5131	110.02	0.0289	-0.086
1895	3.514	101.25	0.028	-0.085
1896	3.5148	91.58	0.0271	-0.0836
1897	3.5157	82.63	0.025	-0.0804
1898	3.5166	75.44	0.0218	-0.0762
1899	3.5174	70.96	0.0204	-0.0738
1900	3.5183	70.24	0.02	-0.0736
1901	3.5192	73.37	0.0202	-0.0738
1902	3.5201	79.83	0.0205	-0.0746
1903	3.5209	88.63	0.0213	-0.0756
1904	3.5218	98.31	0.0222	-0.0772
1905	3.5227	107.21	0.0249	-0.0808
1906	3.5235	114.65	0.0278	-0.085
1907	3.5244	119.1	0.0293	-0.0868
1908	3.5253	119.72	0.0296	-0.087
1909	3.5261	116.49	0.0294	-0.0868
1910	3.527	110.02	0.0289	-0.0862
1911	3.5279	101.23	0.0281	-0.085
1912	3.5287	91.6	0.0272	-0.0836
1913	3.5296	82.65	0.0249	-0.0804
1914	3.5305	75.46	0.0219	-0.0764
1915	3.5313	70.99	0.0204	-0.074
1916	3.5322	70.22	0.0202	-0.0736
1917	3.5331	73.39	0.0203	-0.0738
1918	3.5339	79.83	0.0207	-0.0746
1919	3.5348	88.61	0.0214	-0.0756
1920	3.5357	98.35	0.0224	-0.0772
1921	3.5365	107.19	0.0249	-0.081
1922	3.5374	114.63	0.0278	-0.085
1923	3.5383	119.08	0.0293	-0.0868
1924	3.5391	119.74	0.0296	-0.0872
1925	3.54	116.49	0.0294	-0.0868
1926	3.5409	110.02	0.029	-0.0862
1927	3.5418	101.23	0.0281	-0.0852
1928	3.5426	91.6	0.0272	-0.0838
1929	3.5435	82.81	0.0253	-0.081
1930	3.5444	75.44	0.022	-0.0764
1931	3.5452	70.98	0.0202	-0.074
1932	3.5461	70.2	0.0198	-0.0736
1933	3.547	73.39	0.02	-0.074
1934	3.5478	79.81	0.0206	-0.0746
1935	3.5487	88.64	0.0212	-0.0758
1936	3.5496	98.33	0.0224	-0.0772
1937	3.5504	107.19	0.0249	-0.081
1938	3.5513	114.66	0.0279	-0.085
1939	3.5522	119.1	0.0293	-0.087
1940	3.553	119.72	0.0295	-0.0872
1941	3.5539	116.49	0.0294	-0.0868
1942	3.5548	110.02	0.0288	-0.0862
1943	3.5556	101.23	0.0281	-0.085
1944	3.5565	91.58	0.0272	-0.0838
1945	3.5574	82.62	0.0248	-0.0806
1946	3.5582	75.44	0.0219	-0.0764
1947	3.5591	70.98	0.0202	-0.074
1948	3.56	70.22	0.0198	-0.0736
1949	3.5609	73.39	0.02	-0.074
1950	3.5617	79.81	0.0206	-0.0748
1951	3.5626	88.63	0.0213	-0.0758
1952	3.5635	98.31	0.0221	-0.0772
1953	3.5643	107.23	0.0248	-0.081
1954	3.5652	114.63	0.0279	-0.085
1955	3.5661	119.08	0.0293	-0.087
1956	3.5669	119.72	0.0297	-0.0872
1957	3.5678	116.49	0.0295	-0.087
1958	3.5687	110.04	0.029	-0.0864
1959	3.5695	101.32	0.0282	-0.0852
1960	3.5704	91.6	0.0272	-0.084
1961	3.5713	82.63	0.0249	-0.0808
1962	3.5721	75.44	0.0219	-0.0766
1963	3.573	70.98	0.0202	-0.0742
1964	3.5739	70.24	0.0198	-0.0736
1965	3.5747	73.37	0.0201	-0.074
1966	3.5756	79.81	0.0205	-0.0748
1967	3.5765	88.58	0.0213	-0.0758
1968	3.5773	98.33	0.0224	-0.0774
1969	3.5782	107.19	0.0249	-0.081
1970	3.5791	114.63	0.0279	-0.0852
1971	3.5799	119.08	0.0292	-0.087
1972	3.5808	119.72	0.0294	-0.0872
1973	3.5817	116.5	0.0293	-0.087
1974	3.5826	110.02	0.0288	-0.0864
1975	3.5834	101.32	0.0281	-0.0852
1976	3.5843	91.61	0.0269	-0.084
1977	3.5852	82.62	0.0248	-0.0806
1978	3.586	75.46	0.022	-0.0766
1979	3.5869	70.98	0.0202	-0.0742
1980	3.5878	70.2	0.0199	-0.0738
1981	3.5886	73.39	0.0199	-0.0742
1982	3.5895	79.83	0.0205	-0.0748
1983	3.5904	88.56	0.0213	-0.0758
1984	3.5912	98.3	0.0223	-0.0774
1985	3.5921	107.19	0.0249	-0.0812
1986	3.593	114.65	0.0277	-0.0852
1987	3.5938	119.08	0.0292	-0.0872
1988	3.5947	119.72	0.0295	-0.0874
1989	3.5956	116.49	0.0293	-0.0872
1990	3.5964	110.04	0.0288	-0.0864
1991	3.5973	101.32	0.028	-0.0854
1992	3.5982	91.61	0.027	-0.084
1993	3.599	82.65	0.0247	-0.0808
1994	3.5999	75.49	0.0217	-0.0766
1995	3.6008	70.99	0.0203	-0.0744
1996	3.6016	70.2	0.0198	-0.0738
1997	3.6025	73.36	0.02	-0.0742
1998	3.6034	79.83	0.0205	-0.075
1999	3.6043	88.54	0.0213	-0.076
2000	3.6051	98.31	0.0221	-0.0774
2001	3.606	107.19	0.0247	-0.0812
2002	3.6069	114.63	0.0277	-0.0854
2003	3.6077	119.1	0.0293	-0.0872
2004	3.6086	119.74	0.0295	-0.0874
2005	3.6095	116.5	0.0293	-0.0872
2006	3.6103	110.07	0.0288	-0.0866
2007	3.6112	101.33	0.0279	-0.0854
2008	3.6121	91.63	0.027	-0.084
2009	3.6129	82.65	0.0247	-0.0808
2010	3.6138	75.44	0.0218	-0.0768
2011	3.6147	70.99	0.0203	-0.0744
[truncated: 6,912 more rows]
